# Supplementary material for: Aging-related aneuploidy is associated with mitochondrial imbalance and failure of spindle assembly
Source: Cell Death Discov. 2023 Jul 8;9:235. doi: 10.1038/s41420-023-01539-2 (PMC10329675; doi:10.1038/s41420-023-01539-2)
Supplement: Supplementary file 4 — Table S2 [file 41420_2023_1539_MOESM4_ESM.csv]

Table S2. GO-BP terms: GV12m vs. GV6w
ID	Description	GeneRatio	BgRatio	pvalue	p.adjust	qvalue	geneID	Count
GO:0007059	chromosome segregation	33/767	317/23843	3.52E-09	1.44E-05	1.29E-05	Nuf2/Dsn1/Ect2/Msh4/Kif2c/Rcc1/Tacc3/Ncapg/Anapc5/Smarcad1/Sirt2/Kif22/Pcid2/Chmp1a/Tex12/Cep63/Zfp207/Becn1/Tex19.1/Xrcc3/Cenph/Ccnb1/Ska3/Setdb2/Esco2/Smc1b/Ncaph2/Racgap1/Naa60/Nde1/Ppp2r1a/Cdc23/Cdca5	33
GO:0000280	nuclear division	38/767	416/23843	8.97E-09	1.83E-05	1.64E-05	Aspm/Nuf2/Rad51/Dsn1/Aurka/Msh4/Kif2c/Rcc1/Tacc3/Ncapg/Brdt/Anapc5/Asz1/Sirt2/Kif22/Bccip/Pcid2/Chmp1a/Birc3/Tex12/Cep63/Dnmt3l/Zfp207/Tom1l1/Becn1/Tex19.1/Xrcc3/Naip1/Ccnb1/Ncaph2/Racgap1/Nde1/Ppp2r1a/Ranbp3/Cdc23/Spire1/Cdca5/Kif20b	38
GO:0048285	organelle fission	40/767	466/23843	2.09E-08	2.83E-05	2.54E-05	Mff/Aspm/Nuf2/Rad51/Dsn1/Aurka/Msh4/Kif2c/Rcc1/Tacc3/Ncapg/Brdt/Anapc5/Asz1/Sirt2/Kif22/Bccip/Bnip3/Pcid2/Chmp1a/Birc3/Tex12/Cep63/Dnmt3l/Zfp207/Tom1l1/Becn1/Tex19.1/Xrcc3/Naip1/Ccnb1/Ncaph2/Racgap1/Nde1/Ppp2r1a/Ranbp3/Cdc23/Spire1/Cdca5/Kif20b	40
GO:0034660	ncRNA metabolic process	38/767	453/23843	8.58E-08	7.84E-05	7.02E-05	Osgepl1/Farsb/Tfb2m/Trdmt1/Henmt1/Rars2/Nsun4/Trit1/Ints11/Rpap2/Pop7/Asz1/Thumpd3/Utp4/Kars/Rpusd4/Mto1/Qars/Trmt11/Rtcb/Mettl1/Pes1/Rars/Utp18/Dus1l/Taf1b/1110008L16Rik/Trmt5/Snapc1/Dicer1/Wars/Riok1/Nsa2/Mettl3/Exosc4/Rsl1d1/Tbl3/Rnf113a1	38
GO:0006457	protein folding	22/767	181/23843	9.63E-08	7.84E-05	7.02E-05	Hspa14/Pdia3/Tomm34/Pfdn4/Ttc4/Dnaja2/Hspa8/Sgta/Cct2/Cct4/Emc6/Ptges3l/Fkbp3/Cct5/Trap1/Ppil2/Pdia5/Cct8/Tcp1/Stip1/Vbp1/Prdx4	22
GO:0051656	establishment of organelle localization	35/767	405/23843	1.36E-07	9.07E-05	8.12E-05	Stk25/Nuf2/Snap23/Nlgn1/Nmd3/Lyn/Kif2c/Preb/Tacc3/Bloc1s4/Rabgef1/D6Wsu163e/Kif22/Bccip/Chmp1a/Map2k1/Unc13c/Cep63/Ltv1/Rap1b/Arf1/Snap47/Nup88/Becn1/Ccnb1/Ap3m1/Rims2/Arfgap3/Nde1/Prepl/Cdc23/Spire1/Cdca5/Atp6ap1/Btk	35
GO:0140014	mitotic nuclear division	27/767	266/23843	1.56E-07	9.07E-05	8.12E-05	Nuf2/Dsn1/Aurka/Kif2c/Rcc1/Tacc3/Ncapg/Anapc5/Kif22/Bccip/Pcid2/Chmp1a/Birc3/Zfp207/Tom1l1/Becn1/Xrcc3/Naip1/Ccnb1/Ncaph2/Racgap1/Nde1/Ppp2r1a/Ranbp3/Cdc23/Cdca5/Kif20b	27
GO:0006397	mRNA processing	36/767	439/23843	3.26E-07	0.000152607	0.00013662	Cir1/Celf1/Snrpb2/Srsf6/Pabpc1l/Cstf1/Rbm8a/Smu1/Srsf4/Tardbp/Slbp/Fip1l1/Brdt/Bud31/Usp39/Magohb/Hspa8/Rbm7/Cpsf6/Thoc5/Nsrp1/Adarb2/Ddx41/Ddx46/Hnrnpk/Ccnb1/Ecd/Mettl3/Wbp4/Rnf219/Son/Mtpap/Snrpd1/Rbm27/Malat1/Rnf113a1	36
GO:0044770	cell cycle phase transition	33/767	384/23843	3.51E-07	0.000152607	0.00013662	Kat14/E2f5/Ppp3ca/Eif4e/Rcc1/Pdpn/Slbp/Tacc3/Abraxas1/Pkd2/Anapc5/D7Ertd443e/Pcid2/Lzts1/Nae1/E2f4/Pias1/Rps27l/Tmod3/Fbxo7/Egfr/Crlf3/Zfp207/Rps6kb1/Xrcc3/Ccnb1/Ecd/Taf2/Cdc45/Ranbp3/Calm2/Cdc23/Cdca5	33
GO:0008608	attachment of spindle microtubules to kinetochore	9/767	31/23843	3.76E-07	0.000152607	0.00013662	Nuf2/Dsn1/Ect2/Kif2c/Sirt2/Zfp207/Becn1/Ccnb1/Racgap1	9
GO:0044772	mitotic cell cycle phase transition	31/767	350/23843	4.12E-07	0.000152607	0.00013662	Kat14/E2f5/Ppp3ca/Eif4e/Rcc1/Pdpn/Tacc3/Pkd2/Anapc5/D7Ertd443e/Pcid2/Lzts1/Nae1/E2f4/Pias1/Rps27l/Tmod3/Fbxo7/Egfr/Crlf3/Zfp207/Rps6kb1/Xrcc3/Ccnb1/Ecd/Taf2/Cdc45/Ranbp3/Calm2/Cdc23/Cdca5	31
GO:0006399	tRNA metabolic process	20/767	167/23843	4.65E-07	0.000157873	0.000141334	Osgepl1/Farsb/Trdmt1/Rars2/Nsun4/Trit1/Pop7/Thumpd3/Kars/Rpusd4/Mto1/Qars/Trmt11/Rtcb/Mettl1/Rars/Dus1l/1110008L16Rik/Trmt5/Wars	20
GO:0098813	nuclear chromosome segregation	25/767	252/23843	6.86E-07	0.000214891	0.000192379	Nuf2/Dsn1/Ect2/Msh4/Kif2c/Tacc3/Ncapg/Anapc5/Sirt2/Kif22/Pcid2/Chmp1a/Tex12/Cep63/Zfp207/Becn1/Tex19.1/Xrcc3/Ccnb1/Smc1b/Ncaph2/Racgap1/Ppp2r1a/Cdc23/Cdca5	25
GO:0006403	RNA localization	21/767	189/23843	8.48E-07	0.0002468	0.000220945	Gle1/Nmd3/Slbp/G3bp2/Nup54/Igf2bp3/Magohb/Pcid2/Tomm20/Ltv1/Cct2/Cpsf6/Thoc5/Cct4/Nup88/Nup85/Cct5/Cct8/Tcp1/Ranbp3/Rbm27	21
GO:0000070	mitotic sister chromatid segregation	18/767	147/23843	1.25E-06	0.000338703	0.000303221	Nuf2/Dsn1/Kif2c/Tacc3/Ncapg/Anapc5/Kif22/Pcid2/Chmp1a/Zfp207/Becn1/Xrcc3/Ccnb1/Ncaph2/Racgap1/Ppp2r1a/Cdc23/Cdca5	18
GO:0006281	DNA repair	34/767	438/23843	2.36E-06	0.000601824	0.000538778	Rad51/Mgme1/Actl6a/Msh4/Exo5/Abraxas1/Rfc5/Gtf2h3/Smarcad1/Aplf/Tigar/Kif22/Bccip/Neil3/Tex12/Mum1/Egfr/Pole2/Tdp1/Xrcc3/Tdp2/Dek/Gtf2h2/Actr8/Esco2/Xrcc6/Mcrs1/Cdc45/Rnf8/Kat5/Cdca5/Dclre1a/Morf4l2/Apex2	34
GO:0008380	RNA splicing	30/767	365/23843	2.96E-06	0.00070822	0.000634027	Clk1/Cir1/Celf1/Snrpb2/Srsf6/Rbm8a/Smu1/Srsf4/Tardbp/Brdt/Bud31/Usp39/Magohb/Hspa8/Rbm7/Rtcb/Thoc5/Nsrp1/Dcaf4/Ddx41/Ddx46/Hnrnpk/Ecd/Mettl3/Wbp4/Rnf219/Son/Snrpd1/Malat1/Rnf113a1	30
GO:0042176	regulation of protein catabolic process	29/767	352/23843	4.11E-06	0.000919465	0.000823143	Serpine2/Edem2/Rnf114/Aurka/Usp13/Tiparp/Sdcbp/Nub1/Glmn/Rab7/Sirt2/Wwp2/Banp/Fbxo22/Pias1/Oaz2/Snx1/Ube2g2/Sgta/Egfr/Psmd3/Rnf180/Pbk/Laptm4b/Snx9/Nedd4l/Btrc/Rgn/Amer1	29
GO:0000819	sister chromatid segregation	19/767	176/23843	4.29E-06	0.000919465	0.000823143	Nuf2/Dsn1/Kif2c/Tacc3/Ncapg/Anapc5/Kif22/Pcid2/Chmp1a/Zfp207/Becn1/Xrcc3/Ccnb1/Smc1b/Ncaph2/Racgap1/Ppp2r1a/Cdc23/Cdca5	19
GO:0070203	regulation of establishment of protein localization to telomere	5/767	10/23843	7.49E-06	0.001452906	0.001300701	Cct2/Cct4/Cct5/Cct8/Tcp1	5
GO:1990173	protein localization to nucleoplasm	5/767	10/23843	7.49E-06	0.001452906	0.001300701	Cct2/Cct4/Cct5/Cct8/Tcp1	5
GO:0000209	protein polyubiquitination	19/767	187/23843	1.04E-05	0.001920919	0.001719685	Rnf114/Rnf115/Anapc7/Anapc5/Rnf34/Cdc16/Wwp2/Birc3/Fbxo22/Rnf146/Ube2g2/Ube2g1/Rnf180/Bfar/Ppil2/Rnf8/Cdc23/Nedd4l/Btrc	19
GO:0034470	ncRNA processing	27/767	335/23843	1.30E-05	0.002268853	0.002031169	Osgepl1/Tfb2m/Trdmt1/Nsun4/Trit1/Ints11/Pop7/Thumpd3/Utp4/Rpusd4/Mto1/Trmt11/Rtcb/Mettl1/Pes1/Utp18/Dus1l/1110008L16Rik/Trmt5/Dicer1/Riok1/Nsa2/Mettl3/Exosc4/Rsl1d1/Tbl3/Rnf113a1	27
GO:0070202	regulation of establishment of protein localization to chromosome	5/767	11/23843	1.34E-05	0.002268853	0.002031169	Cct2/Cct4/Cct5/Cct8/Tcp1	5
GO:0008033	tRNA processing	14/767	112/23843	1.47E-05	0.002396234	0.002145206	Osgepl1/Trdmt1/Nsun4/Trit1/Pop7/Thumpd3/Rpusd4/Mto1/Trmt11/Rtcb/Mettl1/Dus1l/1110008L16Rik/Trmt5	14
GO:0051983	regulation of chromosome segregation	13/767	100/23843	1.93E-05	0.00302241	0.002705785	Ect2/Kif2c/Tacc3/Anapc5/Sirt2/Pcid2/Zfp207/Becn1/Xrcc3/Ccnb1/Racgap1/Cdc23/Cdca5	13
GO:1903046	meiotic cell cycle process	19/767	197/23843	2.17E-05	0.00313351	0.002805246	Aspm/Nuf2/Rad51/Dsn1/Aurka/Msh4/Ythdf2/Brdt/Asz1/Sirt2/Tex12/Cep63/Dnmt3l/Tex19.1/Dicer1/Xrcc3/Ncaph2/Ppp2r1a/Spire1	19
GO:0051988	regulation of attachment of spindle microtubules to kinetochore	5/767	12/23843	2.23E-05	0.00313351	0.002805246	Ect2/Sirt2/Becn1/Ccnb1/Racgap1	5
GO:1904816	positive regulation of protein localization to chromosome, telomeric region	5/767	12/23843	2.23E-05	0.00313351	0.002805246	Cct2/Cct4/Cct5/Cct8/Tcp1	5
GO:0022412	cellular process involved in reproduction in multicellular organism	28/767	368/23843	2.60E-05	0.00352655	0.003157111	Aspm/Celf1/Pabpc1l/Aurka/Sohlh2/Bmpr1b/Ythdf2/Brdt/Zscan21/Asz1/Nobox/Sirt2/Hmgb2/Slc26a6/Dnmt3l/Tpgs1/Rps6kb1/Tex19.1/Dld/Slirp/Dicer1/Catsper3/Ccnb1/Ncaph2/Ppp2r1a/Rnf8/Spire1/Zfp449	28
GO:0072594	establishment of protein localization to organelle	31/767	430/23843	2.79E-05	0.0036632	0.003279447	Mff/Hnmt/Stard7/Tomm34/Ect2/Ppp3ca/Kpna6/Gckr/Nup54/Kpna7/Rab7/Tomm20/Mmp12/Hspa8/Gcc2/Fbxo7/Cct2/Cct4/Pex13/Nup88/Timm22/Kpna2/Nup85/Nfkbia/Zbed3/Ncoa4/Cct5/Cct8/Tcp1/Ranbp3/Srp19	31
GO:0009108	coenzyme biosynthetic process	17/767	168/23843	3.15E-05	0.004011075	0.003590878	Atic/Fpgs/Nfs1/Nadk/Mat2a/Tigar/Gpi1/Nadsyn1/Pkm/Ddit4/Mat2b/Coasy/Dld/Rgn/G6pdx/Pdk3/Pgk1	17
GO:0007051	spindle organization	17/767	169/23843	3.40E-05	0.004043454	0.003619865	Aspm/Nuf2/Aurka/Rcc1/Tacc3/Haus3/Haus5/Bccip/Chmp1a/Birc3/Zfp207/Dicer1/Naip1/Ccnb1/Racgap1/Ppp2r1a/Ranbp3	17
GO:0045732	positive regulation of protein catabolic process	19/767	204/23843	3.53E-05	0.004043454	0.003619865	Edem2/Rnf114/Aurka/Usp13/Tiparp/Nub1/Rab7/Sirt2/Wwp2/Fbxo22/Pias1/Oaz2/Snx1/Sgta/Rnf180/Snx9/Nedd4l/Rgn/Amer1	19
GO:0050657	nucleic acid transport	16/767	153/23843	3.57E-05	0.004043454	0.003619865	Gle1/Nmd3/Slbp/G3bp2/Nup54/Igf2bp3/Magohb/Pcid2/Tomm20/Ltv1/Cpsf6/Thoc5/Nup88/Nup85/Ranbp3/Rbm27	16
GO:0050658	RNA transport	16/767	153/23843	3.57E-05	0.004043454	0.003619865	Gle1/Nmd3/Slbp/G3bp2/Nup54/Igf2bp3/Magohb/Pcid2/Tomm20/Ltv1/Cpsf6/Thoc5/Nup88/Nup85/Ranbp3/Rbm27	16
GO:0007292	female gamete generation	15/767	138/23843	3.96E-05	0.004363106	0.00390603	Aspm/Pabpc1l/Aurka/Sohlh2/Bmpr1b/Msh4/Ythdf2/Nos3/Zscan21/Nobox/Sirt2/Ccnb1/Ncaph2/Ppp2r1a/Spire1	15
GO:0007339	binding of sperm to zona pellucida	8/767	41/23843	4.12E-05	0.004376623	0.003918132	Zp3r/Astl/Zp2/Cct2/Cct4/Cct5/Cct8/Tcp1	8
GO:0050821	protein stabilization	16/767	155/23843	4.19E-05	0.004376623	0.003918132	Hypk/Usp13/Stx12/D7Ertd443e/Golga7/Atp1b3/Cct2/Cct4/Zfp207/Zbed3/Mtmr9/Naa16/Cct5/Cct8/Tcp1/Usp27x	16
GO:0051236	establishment of RNA localization	16/767	156/23843	4.53E-05	0.004615705	0.004132167	Gle1/Nmd3/Slbp/G3bp2/Nup54/Igf2bp3/Magohb/Pcid2/Tomm20/Ltv1/Cpsf6/Thoc5/Nup88/Nup85/Ranbp3/Rbm27	16
GO:0007080	mitotic metaphase plate congression	8/767	42/23843	4.95E-05	0.00491662	0.004401559	Nuf2/Kif2c/Kif22/Chmp1a/Becn1/Ccnb1/Cdc23/Cdca5	8
GO:1904814	regulation of protein localization to chromosome, telomeric region	5/767	14/23843	5.34E-05	0.005183259	0.004640265	Cct2/Cct4/Cct5/Cct8/Tcp1	5
GO:0006913	nucleocytoplasmic transport	24/767	306/23843	5.98E-05	0.005665421	0.005071916	Gle1/Ect2/Nmd3/Ppp3ca/Kpna6/Gckr/Nup54/Kpna7/Pcid2/Mmp12/Hspa8/Fbxo22/Anp32a/Ltv1/Cpsf6/Thoc5/Nup88/Nsrp1/Strada/Kpna2/Nup85/Nfkbia/Ranbp3/Rbm27	24
GO:0051169	nuclear transport	24/767	307/23843	6.30E-05	0.005762614	0.005158927	Gle1/Ect2/Nmd3/Ppp3ca/Kpna6/Gckr/Nup54/Kpna7/Pcid2/Mmp12/Hspa8/Fbxo22/Anp32a/Ltv1/Cpsf6/Thoc5/Nup88/Nsrp1/Strada/Kpna2/Nup85/Nfkbia/Ranbp3/Rbm27	24
GO:1903311	regulation of mRNA metabolic process	19/767	213/23843	6.37E-05	0.005762614	0.005158927	Prr5l/Srsf6/Rbm8a/Pabpc4/Srsf4/Ythdf2/Tardbp/Pcid2/Hspa8/Rbm7/Nsrp1/Dicer1/Hnrnpk/Ccnb1/Mettl3/Rnf219/Son/Rbm27/Malat1	19
GO:0051188	cofactor biosynthetic process	19/767	216/23843	7.68E-05	0.00660062	0.005909144	Atic/Fpgs/Nfs1/Nadk/Mat2a/Tigar/Gpi1/Nadsyn1/Pkm/Alas1/Ddit4/Mat2b/Coasy/Dld/Slc11a2/Rgn/G6pdx/Pdk3/Pgk1	19
GO:0070200	establishment of protein localization to telomere	5/767	15/23843	7.81E-05	0.00660062	0.005909144	Cct2/Cct4/Cct5/Cct8/Tcp1	5
GO:1904874	positive regulation of telomerase RNA localization to Cajal body	5/767	15/23843	7.81E-05	0.00660062	0.005909144	Cct2/Cct4/Cct5/Cct8/Tcp1	5
GO:0140013	meiotic nuclear division	17/767	181/23843	8.08E-05	0.00660062	0.005909144	Aspm/Nuf2/Rad51/Dsn1/Aurka/Msh4/Brdt/Asz1/Sirt2/Tex12/Cep63/Dnmt3l/Tex19.1/Xrcc3/Ncaph2/Ppp2r1a/Spire1	17
GO:0045862	positive regulation of proteolysis	24/767	312/23843	8.10E-05	0.00660062	0.005909144	Tank/Astl/Edem2/Rnf114/Aurka/Usp13/Lyn/Nub1/Cycs/Sirt2/Kars/Hspa8/Fbxo22/Pias1/Rps27l/Hdac2/Sgta/Apaf1/Tbc1d10a/Rnf180/Slc11a2/Snx9/Btrc/Rgn	24
GO:0035036	sperm-egg recognition	8/767	46/23843	9.77E-05	0.00780151	0.00698423	Zp3r/Astl/Zp2/Cct2/Cct4/Cct5/Cct8/Tcp1	8
GO:0000910	cytokinesis	16/767	167/23843	0.0001027	0.007874363	0.007049451	Sept2/Sdccag3/Dstn/Aurka/Ect2/Klhl9/Birc3/Rhobtb1/Arf1/Becn1/Naip1/Racgap1/Son/Snx9/Spire1/Kif20b	16
GO:0051306	mitotic sister chromatid separation	9/767	59/23843	0.00010474	0.007874363	0.007049451	Tacc3/Anapc5/Pcid2/Zfp207/Xrcc3/Ccnb1/Ncaph2/Ppp2r1a/Cdc23	9
GO:0000377	RNA splicing, via transesterification reactions with bulged adenosine as nucleophile	20/767	240/23843	0.000106332	0.007874363	0.007049451	Celf1/Snrpb2/Srsf6/Rbm8a/Srsf4/Bud31/Usp39/Hspa8/Rbm7/Nsrp1/Ddx41/Ddx46/Hnrnpk/Mettl3/Wbp4/Rnf219/Son/Snrpd1/Malat1/Rnf113a1	20
GO:0000398	mRNA splicing, via spliceosome	20/767	240/23843	0.000106332	0.007874363	0.007049451	Celf1/Snrpb2/Srsf6/Rbm8a/Srsf4/Bud31/Usp39/Hspa8/Rbm7/Nsrp1/Ddx41/Ddx46/Hnrnpk/Mettl3/Wbp4/Rnf219/Son/Snrpd1/Malat1/Rnf113a1	20
GO:0072673	lamellipodium morphogenesis	5/767	16/23843	0.000110529	0.008039039	0.007196876	Vil1/Wasf2/Pdpn/Snx1/Snx2	5
GO:0000375	RNA splicing, via transesterification reactions	20/767	241/23843	0.000112536	0.008041394	0.007198984	Celf1/Snrpb2/Srsf6/Rbm8a/Srsf4/Bud31/Usp39/Hspa8/Rbm7/Nsrp1/Ddx41/Ddx46/Hnrnpk/Mettl3/Wbp4/Rnf219/Son/Snrpd1/Malat1/Rnf113a1	20
GO:0048477	oogenesis	11/767	88/23843	0.00011948	0.008266745	0.007400727	Aspm/Pabpc1l/Aurka/Sohlh2/Bmpr1b/Ythdf2/Zscan21/Nobox/Sirt2/Ccnb1/Ppp2r1a	11
GO:0001510	RNA methylation	9/767	60/23843	0.000119749	0.008266745	0.007400727	Tfb2m/Trdmt1/Henmt1/Nsun4/Thumpd3/Mto1/Mettl1/Trmt5/Mettl3	9
GO:0015931	nucleobase-containing compound transport	17/767	188/23843	0.000128908	0.008750699	0.007833983	Gle1/Nmd3/Slc35a3/Slbp/G3bp2/Nup54/Igf2bp3/Magohb/Pcid2/Tomm20/Ltv1/Cpsf6/Thoc5/Nup88/Nup85/Ranbp3/Rbm27	17
GO:0009896	positive regulation of catabolic process	27/767	385/23843	0.000141991	0.009480814	0.008487612	Prr5l/Edem2/Rnf114/Aurka/Usp13/Tiparp/Ythdf2/Nub1/Rab7/Sirt2/Bnip3/Wwp2/Fbxo22/Pias1/Map2k1/Oaz2/Snx1/Sgta/Fbxo7/Becn1/Sptlc2/Rnf180/Mettl3/Snx9/Nedd4l/Rgn/Amer1	27
GO:2000378	negative regulation of reactive oxygen species metabolic process	9/767	62/23843	0.000155196	0.010195396	0.009127335	Dynll1/Tigar/Sirt2/Bnip3/Birc3/Vdac1/Becn1/Rgn/G6pdx	9
GO:0032259	methylation	24/767	327/23843	0.000166171	0.010743096	0.009617658	Tfb2m/Trdmt1/Hnmt/Ehmt1/Fam98b/Henmt1/Nsun4/Nelfa/Asz1/Thumpd3/Rab6a/Ash2l/Mto1/Trmt11/Hdac2/Dnmt3l/Mettl25/Mettl1/Trmt5/Dydc2/Mettl3/Setdb2/Trmt2a/Zfp57	24
GO:0051225	spindle assembly	12/767	107/23843	0.000170667	0.010861346	0.00972352	Aspm/Aurka/Rcc1/Haus3/Haus5/Bccip/Chmp1a/Birc3/Zfp207/Dicer1/Naip1/Racgap1	12
GO:0031647	regulation of protein stability	20/767	249/23843	0.000174837	0.010955526	0.009807834	Hypk/Aurka/Usp13/Stx12/D7Ertd443e/Golga7/Hspa8/Atp1b3/Fbxo7/Cct2/Cct4/Zfp207/Zbed3/Mtmr9/Naa16/Cct5/Cct8/Tcp1/Btrc/Usp27x	20
GO:0030488	tRNA methylation	6/767	27/23843	0.000180338	0.011129066	0.009963194	Trdmt1/Nsun4/Thumpd3/Mto1/Mettl1/Trmt5	6
GO:0007281	germ cell development	21/767	270/23843	0.000190021	0.011446227	0.010247129	Aspm/Celf1/Pabpc1l/Aurka/Sohlh2/Bmpr1b/Ythdf2/Zscan21/Asz1/Nobox/Sirt2/Hmgb2/Slc26a6/Tpgs1/Rps6kb1/Dld/Slirp/Catsper3/Ccnb1/Ppp2r1a/Rnf8	21
GO:1900193	regulation of oocyte maturation	4/767	10/23843	0.000191098	0.011446227	0.010247129	Aurka/Ythdf2/Sirt2/Ppp2r1a	4
GO:0051303	establishment of chromosome localization	10/767	78/23843	0.000195426	0.011535818	0.010327335	Nuf2/Kif2c/Kif22/Chmp1a/Cep63/Becn1/Ccnb1/Nde1/Cdc23/Cdca5	10
GO:0000082	G1/S transition of mitotic cell cycle	16/767	177/23843	0.000202172	0.011763509	0.010531173	E2f5/Ppp3ca/Eif4e/Rcc1/Pdpn/Pkd2/E2f4/Pias1/Rps27l/Fbxo7/Egfr/Crlf3/Rps6kb1/Ecd/Cdc45/Ranbp3	16
GO:1904872	regulation of telomerase RNA localization to Cajal body	5/767	18/23843	0.00020551	0.011789344	0.010554302	Cct2/Cct4/Cct5/Cct8/Tcp1	5
GO:0050000	chromosome localization	10/767	79/23843	0.000217398	0.012298074	0.011009738	Nuf2/Kif2c/Kif22/Chmp1a/Cep63/Becn1/Ccnb1/Nde1/Cdc23/Cdca5	10
GO:0043161	proteasome-mediated ubiquitin-dependent protein catabolic process	26/767	375/23843	0.000223996	0.012497731	0.011188479	Edem2/Rnf114/Aurka/Rnf115/Sdcbp/Nub1/Maea/Glmn/Anapc5/Rnf34/Crbn/Sirt2/Wwp2/Fbxo22/Pias1/Armc8/Fbxl2/Ube2g2/Sgta/Fbxl20/Rnf180/Pbk/Bfar/Nedd4l/Kat5/Btrc	26
GO:0070936	protein K48-linked ubiquitination	8/767	52/23843	0.000237755	0.01308617	0.011715273	Rnf115/Rnf34/Rnf146/Ube2g2/Ube2g1/Bfar/Rnf8/Nedd4l	8
GO:0006338	chromatin remodeling	14/767	145/23843	0.000252073	0.013608206	0.012182621	Pabpc1l/Actl6a/Brdt/Smarcad1/Ash2l/Hmgb2/Tox3/Anp32a/Dek/Actr8/Rnf8/Morf4l2/Rbbp7/Msl3	14
GO:0034504	protein localization to nucleus	21/767	276/23843	0.000256433	0.013608206	0.012182621	Ect2/Nmd3/Ppp3ca/Kpna6/Gckr/Nup54/Kpna7/Banp/Mmp12/Hspa8/Cct2/Cct4/Nup88/Kpna2/Nup85/Nfkbia/Cct5/Mcrs1/Cct8/Tcp1/Ranbp3	21
GO:0048024	regulation of mRNA splicing, via spliceosome	10/767	81/23843	0.000267592	0.013608206	0.012182621	Srsf6/Rbm8a/Srsf4/Hspa8/Rbm7/Nsrp1/Hnrnpk/Rnf219/Son/Malat1	10
GO:0090670	RNA localization to Cajal body	5/767	19/23843	0.000271552	0.013608206	0.012182621	Cct2/Cct4/Cct5/Cct8/Tcp1	5
GO:0090671	telomerase RNA localization to Cajal body	5/767	19/23843	0.000271552	0.013608206	0.012182621	Cct2/Cct4/Cct5/Cct8/Tcp1	5
GO:0090672	telomerase RNA localization	5/767	19/23843	0.000271552	0.013608206	0.012182621	Cct2/Cct4/Cct5/Cct8/Tcp1	5
GO:0090685	RNA localization to nucleus	5/767	19/23843	0.000271552	0.013608206	0.012182621	Cct2/Cct4/Cct5/Cct8/Tcp1	5
GO:0001556	oocyte maturation	6/767	29/23843	0.000273968	0.013608206	0.012182621	Pabpc1l/Aurka/Ythdf2/Sirt2/Ccnb1/Ppp2r1a	6
GO:0006400	tRNA modification	9/767	67/23843	0.000283583	0.013916081	0.012458244	Osgepl1/Trdmt1/Nsun4/Trit1/Thumpd3/Rpusd4/Mto1/Mettl1/Trmt5	9
GO:0061136	regulation of proteasomal protein catabolic process	15/767	165/23843	0.000297389	0.014419802	0.012909195	Edem2/Rnf114/Aurka/Usp13/Sdcbp/Nub1/Glmn/Sirt2/Fbxo22/Pias1/Ube2g2/Sgta/Rnf180/Pbk/Btrc	15
GO:0051321	meiotic cell cycle	24/767	342/23843	0.000322897	0.015304307	0.01370104	Aspm/Nuf2/Rad51/Dsn1/Aurka/Msh4/Ythdf2/Brdt/Asz1/Sirt2/Rbm7/Tex12/Cep63/Dnmt3l/Tex19.1/Dicer1/Xrcc3/Mettl3/Smc1b/Ncaph2/Ppp2r1a/Klhdc3/Spire1/Xlr3b	24
GO:1903362	regulation of cellular protein catabolic process	18/767	222/23843	0.000323145	0.015304307	0.01370104	Edem2/Rnf114/Aurka/Usp13/Sdcbp/Nub1/Glmn/Sirt2/Fbxo22/Pias1/Ube2g2/Sgta/Rnf180/Pbk/Laptm4b/Btrc/Rgn/Amer1	18
GO:0050684	regulation of mRNA processing	12/767	118/23843	0.000426345	0.019959799	0.017868827	Srsf6/Rbm8a/Srsf4/Hspa8/Rbm7/Nsrp1/Hnrnpk/Ccnb1/Rnf219/Son/Rbm27/Malat1	12
GO:0051304	chromosome separation	10/767	86/23843	0.000436885	0.020220821	0.018102504	Tacc3/Anapc5/Smarcad1/Pcid2/Zfp207/Xrcc3/Ccnb1/Ncaph2/Ppp2r1a/Cdc23	10
GO:0044843	cell cycle G1/S phase transition	16/767	190/23843	0.000449272	0.020516994	0.01836765	E2f5/Ppp3ca/Eif4e/Rcc1/Pdpn/Pkd2/E2f4/Pias1/Rps27l/Fbxo7/Egfr/Crlf3/Rps6kb1/Ecd/Cdc45/Ranbp3	16
GO:0051310	metaphase plate congression	8/767	57/23843	0.000453359	0.020516994	0.01836765	Nuf2/Kif2c/Kif22/Chmp1a/Becn1/Ccnb1/Cdc23/Cdca5	8
GO:0043484	regulation of RNA splicing	12/767	119/23843	0.000460563	0.020613983	0.018454479	Clk1/Srsf6/Rbm8a/Srsf4/Brdt/Hspa8/Rbm7/Nsrp1/Hnrnpk/Rnf219/Son/Malat1	12
GO:0032386	regulation of intracellular transport	27/767	417/23843	0.000502634	0.022252476	0.019921325	Hnmt/Prr5l/Stard7/Edem2/Nlgn1/Ect2/Pdzk1/Lyn/Preb/Nup54/Rabgef1/D6Wsu163e/Use1/Map2k1/Oaz2/Gcc2/Ube2g2/Cpsf6/Rap1b/Thoc5/Arf1/Zbed3/Rims2/Prepl/Reep2/Rbm27/Kif20b	27
GO:1903050	regulation of proteolysis involved in cellular protein catabolic process	16/767	193/23843	0.000533794	0.023377891	0.020928842	Edem2/Rnf114/Aurka/Usp13/Sdcbp/Nub1/Glmn/Sirt2/Fbxo22/Pias1/Ube2g2/Sgta/Rnf180/Pbk/Btrc/Rgn	16
GO:0061515	myeloid cell development	9/767	73/23843	0.000542682	0.023514295	0.021050956	Pabpc4/Wasf2/Maea/Vps33b/Tmod3/Slc11a2/Gata1/Atp6ap1/G6pdx	9
GO:0032506	cytokinetic process	5/767	22/23843	0.00056768	0.024338529	0.021788844	Arf1/Racgap1/Snx9/Spire1/Kif20b	5
GO:0043414	macromolecule methylation	20/767	273/23843	0.000577179	0.02448802	0.021922674	Tfb2m/Trdmt1/Ehmt1/Fam98b/Henmt1/Nsun4/Nelfa/Asz1/Thumpd3/Rab6a/Ash2l/Mto1/Hdac2/Dnmt3l/Mettl1/Trmt5/Dydc2/Mettl3/Setdb2/Zfp57	20
GO:0060281	regulation of oocyte development	4/767	13/23843	0.000602292	0.025032004	0.022409672	Aurka/Ythdf2/Sirt2/Ppp2r1a	4
GO:1905879	regulation of oogenesis	4/767	13/23843	0.000602292	0.025032004	0.022409672	Aurka/Ythdf2/Sirt2/Ppp2r1a	4
GO:0007283	spermatogenesis	30/767	489/23843	0.00061454	0.025283029	0.022634399	Sept2/Aspm/Rgs2/Tmem203/Celf1/Rnf114/Sohlh2/Msh4/Brdt/Zscan21/Asz1/Hmgb2/Tsnax/Slc26a6/Dnmt3l/Tpgs1/Tubd1/Tex19.1/Dld/Slirp/Dicer1/Catsper3/Mettl3/Mroh2b/Racgap1/Rnf8/Txndc2/Rgn/Zfp449/Prdx4	30
GO:0007088	regulation of mitotic nuclear division	14/767	159/23843	0.000644036	0.026231578	0.023483579	Rcc1/Tacc3/Anapc5/Pcid2/Chmp1a/Zfp207/Tom1l1/Becn1/Xrcc3/Ccnb1/Ranbp3/Cdc23/Cdca5/Kif20b	14
GO:0070199	establishment of protein localization to chromosome	5/767	23/23843	0.000706303	0.028482901	0.025499055	Cct2/Cct4/Cct5/Cct8/Tcp1	5
GO:0006405	RNA export from nucleus	10/767	92/23843	0.000748929	0.029905746	0.026772844	Gle1/Nmd3/Pcid2/Ltv1/Cpsf6/Thoc5/Nup88/Nup85/Ranbp3/Rbm27	10
GO:0009263	deoxyribonucleotide biosynthetic process	4/767	14/23843	0.00082183	0.032498177	0.029093694	Cmpk1/Dctd/Rrm2/Cmpk2	4
GO:0009123	nucleoside monophosphate metabolic process	19/767	261/23843	0.000845245	0.033102701	0.029634889	Atic/Cmpk1/Cycs/Tigar/Gpi1/Dctd/Hspa8/Pkm/Map2k1/Ddit4/Atp5b/Dld/Sdha/Ccnb1/Atp5a1/Entpd1/Nt5c2/Taz/Pgk1	19
GO:0009451	RNA modification	12/767	128/23843	0.000886618	0.034067864	0.030498942	Osgepl1/Tfb2m/Trdmt1/Henmt1/Nsun4/Trit1/Thumpd3/Rpusd4/Mto1/Mettl1/Trmt5/Mettl3	12
GO:0010212	response to ionizing radiation	12/767	128/23843	0.000886618	0.034067864	0.030498942	Tank/Rad51/Ect2/Abraxas1/Tigar/D7Ertd443e/Kars/Xrcc3/Xrcc6/Rnf8/Kat5/Tmem109	12
GO:0009988	cell-cell recognition	8/767	63/23843	0.000897434	0.034161191	0.030582492	Zp3r/Astl/Zp2/Cct2/Cct4/Cct5/Cct8/Tcp1	8
GO:0022411	cellular component disassembly	23/767	347/23843	0.000930741	0.035100987	0.031423835	Vil1/Gle1/Dstn/Blcap/Kif2c/Pdpn/Capza2/Tigar/Bnip3/Hspa8/Tmod3/Kif9/Ddit4/Fbxo7/Apaf1/Nedd1/Pym1/Vdac1/Becn1/Tgfb3/Dicer1/Sh3gl1/Atg4a	23
GO:0009895	negative regulation of catabolic process	19/767	264/23843	0.000968166	0.035890068	0.032130254	Serpine2/Sdcbp/Tardbp/Cptp/Tigar/Sirt2/Lzts1/Banp/Ddit4/Ube2g2/Sgta/Egfr/Becn1/Slirp/Dicer1/Mtmr9/Pbk/Laptm4b/Rgn	19
GO:0033045	regulation of sister chromatid segregation	9/767	79/23843	0.000970024	0.035890068	0.032130254	Tacc3/Anapc5/Pcid2/Zfp207/Becn1/Xrcc3/Ccnb1/Cdc23/Cdca5	9
GO:1903052	positive regulation of proteolysis involved in cellular protein catabolic process	11/767	112/23843	0.000978099	0.035890068	0.032130254	Edem2/Rnf114/Aurka/Usp13/Nub1/Sirt2/Fbxo22/Pias1/Sgta/Rnf180/Rgn	11
GO:0009165	nucleotide biosynthetic process	21/767	306/23843	0.000987823	0.035923233	0.032159944	Atic/Cmpk1/Nadk/Nos3/Tigar/Gpi1/Nadsyn1/Dctd/Kars/Pkm/Map2k1/Ddit4/Atp5b/Coasy/Rrm2/Cmpk2/Atp5a1/Entpd1/Taz/G6pdx/Pgk1	21
GO:0010498	proteasomal protein catabolic process	27/767	437/23843	0.001015258	0.036308377	0.032504741	Edem2/Rnf114/Aurka/Usp13/Rnf115/Sdcbp/Nub1/Maea/Glmn/Anapc5/Rnf34/Crbn/Sirt2/Wwp2/Fbxo22/Pias1/Armc8/Fbxl2/Ube2g2/Sgta/Fbxl20/Rnf180/Pbk/Bfar/Nedd4l/Kat5/Btrc	27
GO:1903364	positive regulation of cellular protein catabolic process	12/767	130/23843	0.001016242	0.036308377	0.032504741	Edem2/Rnf114/Aurka/Usp13/Nub1/Sirt2/Fbxo22/Pias1/Sgta/Rnf180/Rgn/Amer1	12
GO:0006458	'de novo' protein folding	7/767	50/23843	0.001039135	0.036486165	0.032663904	Hspa14/Hspa8/Cct2/Cct4/Cct5/Cct8/Tcp1	7
GO:0009994	oocyte differentiation	7/767	50/23843	0.001039135	0.036486165	0.032663904	Pabpc1l/Aurka/Sohlh2/Ythdf2/Sirt2/Ccnb1/Ppp2r1a	7
GO:0000212	meiotic spindle organization	4/767	15/23843	0.001092294	0.038005837	0.034024376	Aspm/Aurka/Dicer1/Ppp2r1a	4
GO:0006006	glucose metabolic process	15/767	187/23843	0.001101078	0.038005837	0.034024376	Adipor1/Fabp5/Supt20/Pgm2/Gckr/Maea/Tigar/Gpi1/Pkm/Galm/Rgn/G6pdx/Pdk3/Pgk1/Pfkfb1	15
GO:0034655	nucleobase-containing compound catabolic process	25/767	396/23843	0.001139213	0.038991729	0.034906986	Prr5l/Samhd1/Rbm8a/Pabpc4/Ythdf2/Tardbp/Cnot4/Tigar/Magohb/Gpi1/Pcid2/Pkm/Ddit4/Apaf1/Pym1/Slirp/Dicer1/Mettl3/Exosc4/Rnaset2a/Mtpap/Entpd1/Rgn/Upf3b/Pgk1	25
GO:0046700	heterocycle catabolic process	27/767	441/23843	0.001160032	0.039111028	0.035013788	Hnmt/Prr5l/Samhd1/Rbm8a/Pabpc4/Ythdf2/Tardbp/Cnot4/Tigar/Magohb/Gpi1/Pcid2/Pkm/Ddit4/Apaf1/Pym1/Slirp/Dicer1/Mettl3/Exosc4/Prodh/Rnaset2a/Mtpap/Entpd1/Rgn/Upf3b/Pgk1	27
GO:0051783	regulation of nuclear division	15/767	188/23843	0.001161904	0.039111028	0.035013788	Rcc1/Tacc3/Anapc5/Sirt2/Pcid2/Chmp1a/Zfp207/Tom1l1/Becn1/Xrcc3/Ccnb1/Ranbp3/Cdc23/Cdca5/Kif20b	15
GO:0051290	protein heterotetramerization	7/767	51/23843	0.001171529	0.039111775	0.035014456	Farsb/Nlgn1/Rcc1/Nup54/Cpsf6/Rrm2/Xrcc6	7
GO:0051648	vesicle localization	16/767	208/23843	0.001190634	0.039426436	0.035296154	Snap23/Nlgn1/Preb/Bloc1s4/Vps33b/Map2k1/Unc13c/Tpgs1/Rap1b/Arf1/Snap47/Ap3m1/Rims2/Arfgap3/Nde1/Prepl	16
GO:0007052	mitotic spindle organization	11/767	115/23843	0.001216267	0.039932832	0.035749501	Nuf2/Aurka/Rcc1/Tacc3/Bccip/Chmp1a/Birc3/Zfp207/Naip1/Ccnb1/Racgap1	11
GO:0006302	double-strand break repair	15/767	189/23843	0.001225535	0.039932832	0.035749501	Rad51/Abraxas1/Smarcad1/Aplf/Tdp1/Xrcc3/Tdp2/Dek/Esco2/Xrcc6/Cdc45/Rnf8/Kat5/Cdca5/Dclre1a	15
GO:0048193	Golgi vesicle transport	18/767	250/23843	0.00129503	0.041862348	0.037476882	Preb/Nrbp1/Tmed2/Rab6a/Golga7/Use1/Cog8/Trappc4/Snx1/Gcc2/Arl1/Arf1/Bcap29/Arfgap3/Sec22a/Tfg/Snx2/Spire1	18
GO:1901293	nucleoside phosphate biosynthetic process	21/767	313/23843	0.001309981	0.04201223	0.037611063	Atic/Cmpk1/Nadk/Nos3/Tigar/Gpi1/Nadsyn1/Dctd/Kars/Pkm/Map2k1/Ddit4/Atp5b/Coasy/Rrm2/Cmpk2/Atp5a1/Entpd1/Taz/G6pdx/Pgk1	21
GO:1901800	positive regulation of proteasomal protein catabolic process	10/767	99/23843	0.001324171	0.04213555	0.037721464	Edem2/Rnf114/Aurka/Usp13/Nub1/Sirt2/Fbxo22/Pias1/Sgta/Rnf180	10
GO:0033047	regulation of mitotic sister chromatid segregation	8/767	67/23843	0.001350755	0.042648262	0.038180464	Tacc3/Anapc5/Pcid2/Zfp207/Becn1/Xrcc3/Ccnb1/Cdc23	8
GO:1902850	microtubule cytoskeleton organization involved in mitosis	12/767	135/23843	0.00141059	0.043801695	0.039213064	Nuf2/Aurka/Rcc1/Tacc3/Bccip/Chmp1a/Birc3/Zfp207/Naip1/Ccnb1/Racgap1/Nde1	12
GO:0006607	NLS-bearing protein import into nucleus	4/767	16/23843	0.001419549	0.043801695	0.039213064	Kpna6/Nup54/Kpna7/Kpna2	4
GO:0043968	histone H2A acetylation	4/767	16/23843	0.001419549	0.043801695	0.039213064	Actl6a/Ing3/Morf4l2/Msl3	4
GO:1901998	toxin transport	6/767	39/23843	0.001432357	0.043864584	0.039269366	Bnip3/Cct2/Cct4/Cct5/Cct8/Tcp1	6
GO:0070198	protein localization to chromosome, telomeric region	5/767	27/23843	0.001523638	0.046208776	0.041367982	Cct2/Cct4/Cct5/Cct8/Tcp1	5
GO:0006605	protein targeting	21/767	317/23843	0.001531595	0.046208776	0.041367982	Mff/Hnmt/Stard7/Tomm34/Nlgn1/Pdzk1/Nup54/Rabgef1/Rab7/Golga7/Tomm20/Hspa8/Gcc2/Fbxo7/Pex13/Timm22/Zbed3/Ncoa4/Srp19/Zdhhc6/Atg4a	21
GO:0032434	regulation of proteasomal ubiquitin-dependent protein catabolic process	11/767	119/23843	0.001606071	0.048099469	0.043060607	Rnf114/Aurka/Sdcbp/Nub1/Glmn/Sirt2/Fbxo22/Pias1/Sgta/Rnf180/Pbk	11
GO:0017038	protein import	16/767	215/23843	0.001678106	0.049889968	0.044663535	Ect2/Ppp3ca/Kpna6/Gckr/Nup54/Kpna7/Tomm20/Mmp12/Hspa8/Pex13/Nup88/Timm22/Kpna2/Nup85/Nfkbia/Ranbp3	16
