# Supplementary material for: Aging-related aneuploidy is associated with mitochondrial imbalance and failure of spindle assembly
Source: Cell Death Discov. 2023 Jul 8;9:235. doi: 10.1038/s41420-023-01539-2 (PMC10329675; doi:10.1038/s41420-023-01539-2)
Supplement: Supplementary file 5 — Table S3 [file 41420_2023_1539_MOESM5_ESM.csv]

Table S3. GO-BP terms : MII12m vs. MII6w
ID	Description	GeneRatio	BgRatio	pvalue	p.adjust	qvalue	geneID	Count
GO:0034660	ncRNA metabolic process	83/2050	453/23843	3.07E-11	5.86E-08	5.36E-08	Imp4/Wdr12/Ncl/Dars2/Mael/Dedd/Tfb2m/Eprs/Rpl35/Ssb/Mettl15/Gpat2/Top1/Ddx27/Rps21/Rpf1/Chd7/Nsun4/Toe1/Lrrc47/Nop14/Lyar/Piwil1/Tyw1/Pop7/Asz1/Polr1a/Tsen2/Bms1/Nop53/Rps19/Fbl/Pop4/Mphosph10/Sephs2/Papd5/Usb1/Smarca4/Rpusd4/Mtfmt/Dalrd3/Elp6/Ccdc12/Rpsa/H2afy2/Ddx21/Adat3/Utp20/Ftsj3/Polg2/Tsen54/Usp36/Ddx1/Trmt5/Rnf113a2/Fcf1/Wdr37/Heatr1/Rpp40/Riok1/Nol8/Spin1/Nsa2/Rpp14/Rps24/Mettl3/Exosc4/B…	83
GO:0022613	ribonucleoprotein complex biogenesis	79/2050	422/23843	3.10E-11	5.86E-08	5.36E-08	Imp4/Wdr12/Ncl/Cdc73/Tfb2m/Celf2/Rpl35/Mettl15/Crnkl1/Mcts2/Ddx27/Rps21/Znhit6/Rpf1/Chd7/Nsun4/Nop14/Lyar/Sart3/Bms1/Strap/Nop53/Snrpd2/Gemin7/Rps19/Fbl/Pop4/Mphosph10/Fam103a1/Clns1a/Cnot7/Papd5/Gm5611/Rps25/Rps27l/Rpsa/Ddx21/Utp20/Snrpf/Cnot2/Nle1/Luc7l3/Mrpl10/Ftsj3/Rpl38/Usp36/Fcf1/Hsp90aa1/Wdr37/Heatr1/Yae1d1/Riok1/Nol8/Nsa2/Rps24/Gnl3/Zfp622/Exosc4/Rpl3/Rrn3/Nsun3/Tfb1m/Rrp1b/Hsp90ab1/Gemin…	79
GO:0006397	mRNA processing	81/2050	439/23843	3.71E-11	5.86E-08	5.36E-08	Cdc73/Hnrnpu/Celf2/Cir1/Crnkl1/Raly/Rbm39/Rbm38/Zranb2/Ybx1/Sfpq/Srsf4/Cdk11b/Ssu72/Slbp/Brdt/Sart3/Arl6ip4/Rbm28/Snrnp27/Tsen2/Hnrnpf/Strap/Snrpd2/Gemin7/U2af1l4/Gpatch1/Snrnp70/Cpeb1/Fam103a1/Clns1a/Phrf1/Lsm1/Papd5/Usb1/Cwc15/Sltm/Dazap1/Snrpf/Zmat5/Nsrp1/Supt6/Luc7l3/Cdk12/Tsen54/Rbfox3/Ddx1/Srsf5/Rbm25/Rnf113a2/Cpsf2/Adarb2/Prpf4b/Thoc3/Papd4/Ccnb1/Srek1ip1/Mettl3/Acin1/Zc3h3/Hsf1/Phf5a/Hnrn…	81
GO:0016072	rRNA metabolic process	51/2050	221/23843	5.10E-11	5.86E-08	5.36E-08	Imp4/Wdr12/Ncl/Dedd/Tfb2m/Rpl35/Mettl15/Top1/Ddx27/Rps21/Rpf1/Chd7/Nsun4/Nop14/Lyar/Polr1a/Bms1/Nop53/Rps19/Fbl/Pop4/Mphosph10/Papd5/Smarca4/Rpsa/H2afy2/Ddx21/Utp20/Ftsj3/Usp36/Fcf1/Wdr37/Heatr1/Riok1/Nol8/Spin1/Nsa2/Rps24/Exosc4/Nsun3/Tfb1m/Rrp1b/Gm10269/Tcof1/Trmt112/Gm9493/Rcl1/Pdcd11/Utp14a/Dkc1/Tsr2	51
GO:0048285	organelle fission	84/2050	466/23843	5.53E-11	5.86E-08	5.36E-08	Kif14/Aspm/Mael/Nuf2/Pex19/Hnrnpu/Mtch2/Knstrn/Rad51/Ino80/Nusap1/Dsn1/Mybl2/Birc7/Mtfr1/Smc4/Sycp1/Psrc1/Chmp5/Cdk5rap2/Mtfr1l/Cdk11b/Tacc3/Brdt/Cit/Asz1/Mad2l1/M1ap/Phb2/Pde3a/Nup62/Cpeb1/Anapc15/Psmd13/Pex11g/Champ1/Tex15/Ing2/Syce2/Siah1a/Terb1/Vps4a/Dhodh/Phip/Mtfr2/Zwint/Dnmt3l/Rad50/Cox10/Ndel1/Scimp/Brip1/Tom1l1/Kpnb1/Top2a/Tubg1/Becn1/Birc5/Tex19.2/Tex19.1/Spin1/Cks2/Slf1/Ccnb1/Pinx1/Mzt…	84
GO:0042254	ribosome biogenesis	59/2050	289/23843	3.10E-10	2.73E-07	2.50E-07	Imp4/Wdr12/Ncl/Tfb2m/Rpl35/Mettl15/Ddx27/Rps21/Znhit6/Rpf1/Chd7/Nsun4/Nop14/Lyar/Bms1/Nop53/Rps19/Fbl/Pop4/Mphosph10/Papd5/Gm5611/Rps25/Rps27l/Rpsa/Ddx21/Utp20/Nle1/Mrpl10/Ftsj3/Rpl38/Usp36/Fcf1/Wdr37/Heatr1/Yae1d1/Riok1/Nol8/Nsa2/Rps24/Gnl3/Zfp622/Exosc4/Rpl3/Rrn3/Nsun3/Tfb1m/Rrp1b/Gm10036/Gm10269/Trmt112/Gm9493/Rcl1/Pdcd11/Utp14a/Dkc1/Tsr2/mt-Rnr1/mt-Rnr2	59
GO:0034470	ncRNA processing	64/2050	335/23843	9.80E-10	7.41E-07	6.78E-07	Imp4/Wdr12/Ncl/Tfb2m/Rpl35/Ssb/Mettl15/Ddx27/Rps21/Rpf1/Chd7/Nsun4/Toe1/Nop14/Lyar/Tyw1/Pop7/Tsen2/Bms1/Rps19/Fbl/Pop4/Mphosph10/Sephs2/Papd5/Usb1/Rpusd4/Mtfmt/Elp6/Rpsa/Ddx21/Adat3/Utp20/Ftsj3/Tsen54/Usp36/Ddx1/Trmt5/Rnf113a2/Fcf1/Wdr37/Heatr1/Rpp40/Riok1/Nol8/Nsa2/Rpp14/Rps24/Mettl3/Exosc4/Bcdin3d/Nsun3/Tfb1m/Rrp1b/Gm10269/Trmt112/Gm9493/Rcl1/Pdcd11/Ftsj1/Rnf113a1/Utp14a/Dkc1/Tsr2	64
GO:0000280	nuclear division	73/2050	416/23843	3.35E-09	2.22E-06	2.03E-06	Kif14/Aspm/Mael/Nuf2/Hnrnpu/Knstrn/Rad51/Ino80/Nusap1/Dsn1/Mybl2/Birc7/Smc4/Sycp1/Psrc1/Chmp5/Cdk5rap2/Cdk11b/Tacc3/Brdt/Cit/Asz1/Mad2l1/M1ap/Phb2/Pde3a/Nup62/Cpeb1/Anapc15/Psmd13/Champ1/Tex15/Ing2/Syce2/Siah1a/Terb1/Vps4a/Phip/Zwint/Dnmt3l/Rad50/Ndel1/Scimp/Brip1/Tom1l1/Kpnb1/Top2a/Tubg1/Becn1/Birc5/Tex19.2/Tex19.1/Spin1/Cks2/Slf1/Ccnb1/Pinx1/Mzt1/Hsf1/Mei1/Ranbp1/Spice1/Chmp2b/Rps6ka2/Akap8/Ubr…	73
GO:0006364	rRNA processing	43/2050	192/23843	4.29E-09	2.53E-06	2.31E-06	Imp4/Wdr12/Ncl/Tfb2m/Rpl35/Mettl15/Ddx27/Rps21/Rpf1/Chd7/Nsun4/Nop14/Lyar/Bms1/Rps19/Fbl/Pop4/Mphosph10/Papd5/Rpsa/Ddx21/Utp20/Ftsj3/Usp36/Fcf1/Wdr37/Heatr1/Riok1/Nol8/Nsa2/Rps24/Exosc4/Nsun3/Tfb1m/Rrp1b/Gm10269/Trmt112/Gm9493/Rcl1/Pdcd11/Utp14a/Dkc1/Tsr2	43
GO:0071103	DNA conformation change	44/2050	204/23843	9.64E-09	5.10E-06	4.67E-06	Hjurp/Smyd3/Rad51/Nusap1/H3f3c/Top1/Rtel1/Smc4/Hist2h3c2/Sycp1/Selenof/Anp32b/Nasp/Hp1bp3/Chd5/Gatad1/Cenpa/Sart3/Piwil1/M1ap/Rsf1/Nap1l4/Tssk6/Smarca5/Asf1b/Smarca4/Pif1/Smarcc1/Asf1a/H2afy2/Baz2a/Rad50/Top3a/Top2a/Ddx1/Ccnb1/Acin1/Recql4/H1f0/Akap8/Brd2/Pura/Hells/Atrx	44
GO:0098813	nuclear chromosome segregation	49/2050	252/23843	4.91E-08	2.36E-05	2.16E-05	Kif14/Mael/Nuf2/Hnrnpu/Cenpf/Knstrn/Ino80/Nusap1/Dsn1/Smc4/Sycp1/Psrc1/Chmp5/Cdk5rap2/Sfpq/Tacc3/Cit/Mad2l1/M1ap/Phb2/Nup62/Cpeb1/Anapc15/Champ1/Tex15/Syce2/Terb1/Vps4a/Zwint/Brip1/Kpnb1/Top2a/Tubg1/Becn1/Birc5/Tex19.1/Slf1/Ccnb1/Pinx1/Recql4/Mei1/Spice1/Chmp2b/Akap8/Cdc23/Seh1l/Fen1/Atrx/Smc1a	49
GO:0072594	establishment of protein localization to organelle	71/2050	430/23843	7.00E-08	2.96E-05	2.71E-05	Hspd1/Rab3gap1/Pex19/Srp9/Nup35/Mtch2/Immp1l/Dph6/Chp1/Pkig/Snx16/Sec62/Txnip/Ube2d3/Tomm5/Macf1/Oscp1/Fam53a/Grpel1/Cox18/Agk/Rab7/Sec61a1/Ift122/Phb2/Sae1/Timm50/Psmd8/Pdcd5/Nup62/Arntl/Acd/Nutf2/Vps4a/Nup133/Mmp12/Ei24/Phip/Dag1/Sec63/Gcc2/H2afy2/Cct2/Pex13/Timm22/Akap1/Snf8/Kpnb1/Vps25/Gosr2/Usp36/Vti1b/Psen1/Hsp90aa1/Gm10320/Bap1/Timm23/Mipep/Bnip3l/Dnajc15/Nup155/Ywhaz/Ranbp1/Parl/Tsc2/Hsp9…	71
GO:0007059	chromosome segregation	57/2050	317/23843	7.28E-08	2.96E-05	2.71E-05	Hjurp/Arl8a/Kif14/Mael/Nuf2/Hnrnpu/Cenpf/Spc25/Knstrn/Ino80/Nusap1/Dsn1/Top1/Smc4/Sycp1/Psrc1/Chmp5/Cdk5rap2/Sfpq/Tacc3/Cit/Mad2l1/M1ap/Phb2/Nup62/Cpeb1/Anapc15/Champ1/Tex15/Syce2/Terb1/Vps4a/Cenpn/Fam96a/Zwint/Ndel1/Brip1/Kpnb1/Top2a/Tubg1/Becn1/Birc5/Tex19.1/Slf1/Ccnb1/Pinx1/Recql4/Mei1/Spice1/Chmp2b/Brd4/Akap8/Cdc23/Seh1l/Fen1/Atrx/Smc1a	57
GO:0043414	macromolecule methylation	51/2050	273/23843	1.01E-07	3.82E-05	3.49E-05	Rbbp5/Mael/Smyd3/Tfb2m/Parp1/Gfi1b/Rif1/Mettl15/Rtf1/Nsun4/Mthfr/Chd5/Kmt5a/Asz1/Tet3/Etfbkmt/Fbl/Eed/Eef1akmt2/Setd6/Dnmt1/Ilf3/Smarca4/Wdr82/Prmt2/Dnmt3l/Baz2a/Supt6/Ezh1/Ftsj3/Dnmt3a/Arid4a/Trmt5/Jarid2/Mettl3/Mphosph8/Eef1akmt1/Kmt2d/Bcdin3d/Gspt1/Nsun3/Tfb1m/Phf1/Zfp57/Kdm4b/Etf1/Rnmt/Trmt112/Hells/Ftsj1/Atrx	51
GO:0032259	methylation	57/2050	327/23843	2.16E-07	7.61E-05	6.97E-05	Rbbp5/Mael/Smyd3/Tfb2m/Parp1/Gfi1b/Rif1/Mettl15/Rtf1/Dph5/Trmt10b/Nsun4/Mthfr/Chd5/Coq5/Kmt5a/Asz1/Tet3/Etfbkmt/Fbl/Fam103a1/Eed/Eef1akmt2/Setd6/Dnmt1/Ilf3/Smarca4/Wdr82/Prmt2/Dnmt3l/Baz2a/Supt6/Ezh1/Ftsj3/Dnmt3a/Arid4a/Trmt5/Jarid2/Mettl3/Mphosph8/Eef1akmt1/Kmt2d/Bcdin3d/Gspt1/Nsun3/Tfb1m/Phf1/Zfp57/Kdm4b/Mettl4/Etf1/Rnmt/Trmt112/Hells/As3mt/Ftsj1/Atrx	57
GO:0000819	sister chromatid segregation	37/2050	176/23843	2.78E-07	9.21E-05	8.43E-05	Kif14/Nuf2/Hnrnpu/Knstrn/Ino80/Nusap1/Dsn1/Smc4/Psrc1/Chmp5/Cdk5rap2/Sfpq/Tacc3/Cit/Mad2l1/Phb2/Nup62/Anapc15/Champ1/Vps4a/Zwint/Kpnb1/Top2a/Tubg1/Becn1/Birc5/Slf1/Ccnb1/Pinx1/Recql4/Chmp2b/Akap8/Cdc23/Seh1l/Fen1/Atrx/Smc1a	37
GO:0051656	establishment of organelle localization	66/2050	405/23843	3.27E-07	0.000101913	9.33E-05	Stk25/Rab3gap1/Syt2/Kif14/Nuf2/Hnrnpu/Cenpf/Sapcd2/Sec16a/Nusap1/Tmem230/Bcl2l1/Nlgn1/Pfn2/Snapin/Syt6/Rap1a/Psrc1/Chmp5/Cdk5rap2/Cenpa/Preb/Tacc3/Copg1/Borcs5/Nop53/Napa/Nup62/Tacc2/Champ1/Terb1/Vps4a/Gm5611/Map2k1/Unc13c/Trak1/Rap1b/Arf1/Llgl1/Ndel1/Vamp2/Doc2b/Kpnb1/Becn1/Slc9a3r1/Birc5/Syne2/Psen1/Stard3nl/Map1b/Ccnb1/Ap3m1/Pinx1/Ywhaz/Mei1/Snx4/Spice1/Chmp2b/Spast/Cdc23/Ap3s1/Spire1/Seh1l/Sy…	66
GO:0006338	chromatin remodeling	32/2050	145/23843	5.59E-07	0.0001644	0.000150461	Ptma/Hjurp/Nudt5/Ssrp1/Ino80/Top1/Vps72/Chd7/Anp32b/Nasp/Rere/Chd5/Brdt/Piwil1/Ino80b/Rsf1/Hmgb2/Smarca5/Klf1/Gm5611/Smarca4/Smarcc1/Hmg20b/Baz2a/Kdm6b/Baz1a/Chd8/Arid1b/Hells/Hmgb3/Atrx/Morf4l2	32
GO:0000070	mitotic sister chromatid segregation	32/2050	147/23843	7.72E-07	0.000215106	0.000196867	Kif14/Nuf2/Hnrnpu/Knstrn/Ino80/Nusap1/Dsn1/Smc4/Psrc1/Chmp5/Cdk5rap2/Tacc3/Cit/Mad2l1/Nup62/Anapc15/Champ1/Vps4a/Zwint/Kpnb1/Tubg1/Becn1/Birc5/Slf1/Ccnb1/Pinx1/Chmp2b/Akap8/Cdc23/Seh1l/Atrx/Smc1a	32
GO:0007080	mitotic metaphase plate congression	15/2050	42/23843	1.04E-06	0.000274276	0.00025102	Kif14/Nuf2/Hnrnpu/Psrc1/Chmp5/Nup62/Champ1/Vps4a/Kpnb1/Becn1/Ccnb1/Pinx1/Chmp2b/Cdc23/Seh1l	15
GO:0006323	DNA packaging	35/2050	171/23843	1.12E-06	0.000282318	0.000258381	Hjurp/Smyd3/Nusap1/H3f3c/Smc4/Hist2h3c2/Sycp1/Selenof/Anp32b/Nasp/Hp1bp3/Chd5/Gatad1/Cenpa/Sart3/Piwil1/M1ap/Rsf1/Nap1l4/Tssk6/Smarca5/Asf1b/Smarca4/Smarcc1/Asf1a/H2afy2/Baz2a/Top2a/Ccnb1/Acin1/H1f0/Akap8/Brd2/Hells/Atrx	35
GO:0042274	ribosomal small subunit biogenesis	21/2050	77/23843	1.35E-06	0.000325229	0.000297653	Rps21/Nop14/Bms1/Rps19/Mphosph10/Gm5611/Rps25/Rps27l/Rpsa/Utp20/Rpl38/Fcf1/Heatr1/Riok1/Rps24/Gm9493/Rcl1/Pdcd11/Utp14a/Tsr2/mt-Rnr1	21
GO:0071824	protein-DNA complex subunit organization	40/2050	211/23843	1.58E-06	0.000360136	0.000329601	Creb1/Ptma/Hjurp/Smyd3/Swi5/Psmc3/Rad51/H3f3c/Vps72/Hist2h3c2/Anp32b/Nasp/Taf12/Hp1bp3/Chd5/Cenpa/Rnf4/Brdt/Sart3/Piwil1/Taf6/Rsf1/Nap1l4/Smarca5/Asf1b/Cenpn/Smarca4/Gtf2a2/Senp6/Smarcc1/Asf1a/H2afy2/Supt6/Rpl23/Cenpo/Psmc1/H1f0/Brd2/Hells/Atrx	40
GO:0008334	histone mRNA metabolic process	9/2050	16/23843	1.65E-06	0.000360136	0.000329601	Ssb/Slbp/Lsm1/Papd5/Cpsf2/Papd4/Exosc4/Mtpap/Dcp2	9
GO:0051303	establishment of chromosome localization	21/2050	78/23843	1.70E-06	0.000360136	0.000329601	Kif14/Nuf2/Hnrnpu/Cenpf/Psrc1/Chmp5/Nup62/Champ1/Terb1/Vps4a/Ndel1/Kpnb1/Becn1/Birc5/Ccnb1/Pinx1/Mei1/Spice1/Chmp2b/Cdc23/Seh1l	21
GO:0008380	RNA splicing	59/2050	365/23843	1.77E-06	0.00036044	0.000329879	Hnrnpu/Celf2/Cir1/Crnkl1/Raly/Rbm39/Rbm38/Zranb2/Ybx1/Sfpq/Srsf4/Brdt/Sart3/Arl6ip4/Rbm28/Snrnp27/Tsen2/Hnrnpf/Strap/Snrpd2/Gemin7/U2af1l4/Snrnp70/Clns1a/Lsm1/Usb1/Cwc15/Rp9/Dazap1/Snrpf/Zmat5/Nsrp1/Supt6/Luc7l3/Cdk12/Tsen54/Rbfox3/Ddx1/Srsf5/Rbm25/Rnf113a2/Prpf4b/Thoc3/Srek1ip1/Tep1/Mettl3/Acin1/Phf5a/Hnrnpa1/Ncbp2/Son/Srrm2/Rnps1/Rrp1b/Gemin6/Rbm22/Gpkow/Rnf113a1/Zrsr2	59
GO:0050000	chromosome localization	21/2050	79/23843	2.13E-06	0.000417664	0.00038225	Kif14/Nuf2/Hnrnpu/Cenpf/Psrc1/Chmp5/Nup62/Champ1/Terb1/Vps4a/Ndel1/Kpnb1/Becn1/Birc5/Ccnb1/Pinx1/Mei1/Spice1/Chmp2b/Cdc23/Seh1l	21
GO:0016569	covalent chromatin modification	68/2050	449/23843	3.21E-06	0.000606327	0.000554917	Elk4/Rbbp5/Cdc73/Tada1/Usp21/Smyd3/Gfi1b/Rif1/Rtf1/Zmynd8/Sfpq/Taf12/Mthfr/Chd5/Supt7l/Ep400/Sart3/Suds3/Trrap/Ing3/Tet3/Rybp/Kdm5a/Ppp5c/Fbl/Eed/Apbb1/Ing2/Pkn1/Setd6/Mbd3l2/Dnmt1/Smarca4/Wdr82/Prmt2/Ube2n/Yeats4/Baz2a/Jade2/Kdm6b/Supt6/Phb/Ezh1/Usp36/Dnmt3a/Arid4a/Jarid2/Ccnb1/Ube2e1/Bap1/Wdr70/Eny2/Kansl2/Kmt2d/Smok2a/Phf1/Brd4/Akap8/Pou5f1/Ubr2/Kdm4b/Kdm2a/Kat5/Hells/Ube2a/Atrx/Morf4l2/Kdm5d	68
GO:0051310	metaphase plate congression	17/2050	57/23843	3.56E-06	0.000649939	0.000594831	Kif14/Nuf2/Hnrnpu/Cenpf/Psrc1/Chmp5/Nup62/Champ1/Vps4a/Kpnb1/Becn1/Ccnb1/Pinx1/Spice1/Chmp2b/Cdc23/Seh1l	17
GO:0072657	protein localization to membrane	70/2050	472/23843	4.88E-06	0.000860849	0.000787858	Tmbim1/Pid1/Ramp1/Rab3gap1/Pex19/Cnst/Srp9/Lyplal1/Cacnb2/Ssna1/Mtch2/Rapsn/Bcl2l1/Zmynd8/Nlgn1/Sec62/Tspan5/Musk/Macf1/Fam126a/Dpp6/Cox18/Tesc/Rilpl2/Rilpl1/Get4/Agk/Sec61a1/Ift122/Pdcd5/Plekhf1/Lin7b/Rab38/Ppfia1/Golga7/Vps4a/Necab2/Rdx/Golga4/Rab32/Sec63/Rab3ip/Ramp3/Egfr/Sptbn1/Arhgap44/Vamp2/Tmem88/Timm22/Flot2/Skap1/Slc9a3r1/Vti1b/Syne3/Hsp90aa1/Gm10320/Nup155/Golph3/Dnaja3/Arl6/Tiam1/Tsc2/…	70
GO:0006281	DNA repair	66/2050	438/23843	5.28E-06	0.000901725	0.000825268	Ube2w/Ercc5/Xrcc5/Nhej1/Nucks1/Parp1/Swi5/Rif1/Ssrp1/Rad51/Ino80/Pcna/Rtel1/Smc4/Sycp1/Ube2d3/Vcp/Sfpq/Aunip/Mad2l2/Bod1l/Rfc1/Taok3/Rfc5/Trrap/Sem1/Ino80b/Foxm1/Lig1/Nop53/Pnkp/Emsy/Fam168a/Apbb1/Slx1b/Tex15/Neil3/Rfwd3/H2afx/Pif1/Asf1a/Ube2n/Helb/Egfr/Rad50/Brip1/Polg2/Ddx1/Pole2/Mnat1/Mta1/Slf1/Wdr70/Hsf1/Recql4/Xrcc6/Hmga1/Kdm2a/Kat5/Otub1/Fen1/Ube2a/Cetn2/Atrx/Morf4l2/Smc1a	66
GO:0033044	regulation of chromosome organization	53/2050	330/23843	7.04E-06	0.001163685	0.001065017	Xrcc5/Hnrnpu/Parp1/Gfi1b/Rif1/Rtf1/Rtel1/Cdk5rap2/Tal1/Sfpq/Mthfr/Tacc3/Rnf4/Sart3/Cit/Mad2l1/Kdm5a/Pnkp/Eed/Anapc15/Slx1b/Ing2/Papd5/Acd/Terf2/Dnmt1/Pif1/Senp6/Ube2n/Cct2/Rad50/Supt6/Top2a/Becn1/Birc5/Jarid2/Slf1/Ccnb1/Gnl3/Pinx1/Wdr70/Atad2/Recql4/Phf1/Akap8/Pou5f1/Kdm4b/Cdc23/Dcp2/Kdm2a/Fen1/Dkc1/Atrx	53
GO:0071044	histone mRNA catabolic process	7/2050	11/23843	8.32E-06	0.0013342	0.001221074	Ssb/Lsm1/Papd5/Papd4/Exosc4/Mtpap/Dcp2	7
GO:2001251	negative regulation of chromosome organization	27/2050	128/23843	1.01E-05	0.001579985	0.001446019	Xrcc5/Hnrnpu/Parp1/Gfi1b/Rtel1/Cdk5rap2/Mad2l1/Kdm5a/Anapc15/Papd5/Acd/Terf2/Dnmt1/Pif1/Rad50/Supt6/Top2a/Birc5/Jarid2/Ccnb1/Pinx1/Atad2/Recql4/Phf1/Kdm4b/Dcp2/Atrx	27
GO:0045333	cellular respiration	31/2050	158/23843	1.11E-05	0.001630753	0.001492482	Cox5b/Coq10b/Slc25a12/Mtch2/Ndufaf1/Cox4i2/Mtfr1/Ndufb6/Vcp/Mtfr1l/Suclg2/Etfrf1/Nop53/4933405O20Rik/Ndufc2/Sirt3/Cbfa2t3/Sdhd/Dlat/Mtfr2/Ogdh/Uqcrq/Cox10/Polg2/Dlst/Cox8c/Ccnb1/Ndufaf2/Dnajc15/Sod2/Taz	31
GO:0031123	RNA 3'-end processing	21/2050	87/23843	1.11E-05	0.001630753	0.001492482	Cdc73/Ssb/Rps21/Toe1/Ssu72/Slbp/Fbl/Usb1/Rpsa/Cpsf2/Ccnb1/Zc3h3/Exosc4/Hsf1/Ncbp2/Nelfe/Mtpap/Wdr33/Cpeb3/Dkc1/Cstf2	21
GO:0051865	protein autoubiquitination	17/2050	62/23843	1.25E-05	0.001781962	0.001630871	Traf2/Rnf115/Ube2d3/Rnf4/Rchy1/Rnf10/Ube3a/Rnf141/Ube2cbp/Sash1/Rnf146/Rnf185/Jade2/Rnf187/Mta1/March5/Ube2a	17
GO:0007051	spindle organization	32/2050	169/23843	1.72E-05	0.002397394	0.00219412	Aspm/Nuf2/Hnrnpu/Spc25/Knstrn/Ino80/Mybl2/Birc7/Psrc1/Chmp5/Aunip/Tacc3/Rnf4/Nup62/Tacc2/Dctn6/Senp6/Chd3/Kpnb1/Tubg1/Birc5/Ccnb1/Haus4/Mzt1/Ranbp1/Spice1/Chmp2b/Ralbp1/Washc1/Spast/Atrx/Smc1a	32
GO:0016570	histone modification	64/2050	437/23843	1.83E-05	0.002477304	0.002267255	Elk4/Rbbp5/Cdc73/Tada1/Usp21/Smyd3/Gfi1b/Rif1/Rtf1/Zmynd8/Sfpq/Taf12/Mthfr/Chd5/Supt7l/Ep400/Sart3/Suds3/Trrap/Ing3/Tet3/Rybp/Kdm5a/Ppp5c/Fbl/Eed/Apbb1/Ing2/Pkn1/Setd6/Dnmt1/Smarca4/Wdr82/Prmt2/Ube2n/Yeats4/Baz2a/Jade2/Kdm6b/Supt6/Phb/Ezh1/Usp36/Arid4a/Jarid2/Ccnb1/Ube2e1/Bap1/Wdr70/Eny2/Kansl2/Kmt2d/Smok2a/Phf1/Brd4/Akap8/Ubr2/Kdm4b/Kdm2a/Kat5/Ube2a/Atrx/Morf4l2/Kdm5d	64
GO:0050821	protein stabilization	30/2050	155/23843	2.01E-05	0.002657179	0.002431879	Hspd1/Sumo1/Creb1/Rab3gap1/Pex19/Trim44/Chp1/Pfn2/Per3/Afm/Tesc/Phb2/Gapdh/Nop53/Apbb1/Golga7/Ifi30/Pin1/Rassf1/Cct2/Tmem88/Flot2/Phb/Rpl23/Usp36/Hsp90aa1/Naa16/Dnaja3/Dvl3/Pim1	30
GO:0140013	meiotic nuclear division	33/2050	181/23843	2.87E-05	0.003706458	0.003392191	Aspm/Mael/Nuf2/Rad51/Dsn1/Smc4/Sycp1/Brdt/Asz1/M1ap/Pde3a/Cpeb1/Psmd13/Tex15/Ing2/Syce2/Siah1a/Terb1/Dnmt3l/Rad50/Scimp/Brip1/Top2a/Tex19.2/Tex19.1/Spin1/Cks2/Hsf1/Mei1/Rps6ka2/Ubr2/Washc1/Spire1	33
GO:1903046	meiotic cell cycle process	35/2050	197/23843	2.95E-05	0.003714539	0.003399586	Aspm/Mael/Nuf2/Rad51/Dsn1/Smc4/Sycp1/Brdt/Asz1/M1ap/Pde3a/Cpeb1/Psmd13/Tex15/Ing2/Syce2/Siah1a/Terb1/Dnmt3l/Rad50/Scimp/Brip1/Top2a/Tubg1/Tex19.2/Tex19.1/Spin1/Cks2/Hsf1/Mei1/Rps6ka2/Ubr2/Washc1/Spire1/Atrx	35
GO:0000723	telomere maintenance	25/2050	121/23843	3.08E-05	0.003793104	0.00347149	Xrcc5/Hnrnpu/Parp1/Rif1/Rad51/Pcna/Rtel1/Pnkp/Slx1b/Papd5/Acd/Terf2/Pif1/Cct2/Rad50/Hsp90aa1/Gnl3/Tep1/Pinx1/Recql4/Xrcc6/Hsp90ab1/Dcp2/Dkc1/Atrx	25
GO:0000956	nuclear-transcribed mRNA catabolic process	23/2050	107/23843	3.27E-05	0.003920348	0.003587945	Cnot9/Ssb/Csde1/Pnrc1/Cnot3/Lsm1/Cnot7/Papd5/Cnot2/Cnot8/Tob1/Auh/Papd4/Exosc4/Gspt1/Ncbp2/Pnldc1/Rnps1/Mtpap/Etf1/Dcp2/Cpeb3/Upf3b	23
GO:0030490	maturation of SSU-rRNA	15/2050	54/23843	3.38E-05	0.003920348	0.003587945	Rps21/Nop14/Bms1/Rps19/Mphosph10/Rpsa/Utp20/Fcf1/Heatr1/Riok1/Rps24/Rcl1/Pdcd11/Utp14a/Tsr2	15
GO:0043161	proteasome-mediated ubiquitin-dependent protein catabolic process	56/2050	375/23843	3.42E-05	0.003920348	0.003587945	Ube2w/Sumo1/Kif14/Psmc3/Rnf24/Trib3/Rnf114/Gba/Rnf115/Ube2d3/Sdcbp/Vcp/AI314180/Ubxn11/Maea/Rnf4/Rchy1/Glmn/Rnf34/Gna12/Rybp/Nop53/Psmd8/Ube3a/Arntl/Kctd13/Rnf122/Dda1/Gipc1/Siah1a/Psmd7/Cbfa2t3/Psma4/Fbxo9/Smarcc1/Hsp90b1/Rnf185/Rnf187/Psmd12/Trib2/Psen1/Psmc1/Atxn3/Bag5/Mta1/E330034G19Rik/Csnk1e/Pcnp/Spsb3/Hsp90ab1/Ubr2/Kat5/Ubxn1/Fbxw4/Ube2a/Rlim	56
GO:0044770	cell cycle phase transition	57/2050	384/23843	3.48E-05	0.003920348	0.003587945	Pid1/Gigyf2/Atp2b4/Kif14/Cdc73/Cenpf/Zfyve19/Ino80/Rbm38/Larp7/Eif4e/Anp32b/Cdk5rap2/Nasp/Miip/Slbp/Tacc3/Cit/Taok3/Mad2l1/Phb2/Foxm1/Nop53/Anapc15/Dcun1d3/Ccnd1/Lzts1/E2f4/Vps4a/Rfwd3/Rdx/Tipin/Rps27l/Arpp19/Ctdspl/Ppp2r3d/Prmt2/Egfr/Atad5/Cdk5rap3/Birc5/Mnat1/Inhba/Cks2/Ccnb1/Psme2/Rnaseh2b/Pinx1/Ranbp1/Pim1/Brd4/Akap8/Spast/Calm2/Cables1/Cdc23/Cdk2ap2	57
GO:0051186	cofactor metabolic process	66/2050	465/23843	3.70E-05	0.004050164	0.003706754	Coq10b/Rpe/Pdk1/Mtch2/Acss2/Gdap1l1/Them4/Gclm/Vcp/Akr1a1/Urod/Ppcs/Mthfr/Ubiad1/Kcnab2/Qdpr/Coq5/Akr1b3/Bpgm/Rpia/Eif2ak3/Mat2a/Nfu1/Suclg2/Gapdh/Ethe1/Blvrb/Acsm4/Aldoa/Uros/Cbfa2t3/Dnmt1/Dlat/Me1/Txnrd1/Shmt2/Gck/Ogdh/Cox10/Mpo/Stat5a/Fdxr/Galk1/Dcxr/Fasn/Acot3/Dlst/AK157302/Eef1e1/Tmem14c/Isca1/Dmgdh/Hmgcs1/Oxsm/Gch1/Gulo/Naprt/Pfkm/Sod1/Cbr3/Mpc1/Sod2/Nubp2/Rfk/G6pdx/Hmgn5	66
GO:0044772	mitotic cell cycle phase transition	53/2050	350/23843	3.75E-05	0.004050164	0.003706754	Pid1/Gigyf2/Kif14/Cdc73/Cenpf/Zfyve19/Ino80/Rbm38/Larp7/Eif4e/Anp32b/Cdk5rap2/Nasp/Miip/Tacc3/Cit/Taok3/Mad2l1/Phb2/Foxm1/Nop53/Anapc15/Dcun1d3/Ccnd1/Lzts1/E2f4/Vps4a/Rfwd3/Rdx/Rps27l/Arpp19/Ctdspl/Ppp2r3d/Prmt2/Egfr/Atad5/Cdk5rap3/Birc5/Mnat1/Inhba/Cks2/Ccnb1/Psme2/Rnaseh2b/Pinx1/Ranbp1/Pim1/Brd4/Spast/Calm2/Cables1/Cdc23/Cdk2ap2	53
GO:0031647	regulation of protein stability	41/2050	249/23843	4.11E-05	0.004267419	0.003905588	Hspd1/Sumo1/Creb1/Rab3gap1/Cdc73/Pex19/Trim44/Dph6/Chp1/Pfn2/Per3/Afm/Tesc/Get4/Trim24/Phb2/Gapdh/Nop53/Psmd8/Apbb1/Golga7/Ifi30/Gipc1/Siah1a/Pin1/Ctsh/Rassf1/Ncln/Cct2/Tmem88/Flot2/Phb/Rpl23/Usp36/Hsp90aa1/Pinx1/Naa16/Dnaja3/Dvl3/Pim1/Rnf5	41
GO:0032200	telomere organization	25/2050	123/23843	4.11E-05	0.004267419	0.003905588	Xrcc5/Hnrnpu/Parp1/Rif1/Rad51/Pcna/Rtel1/Pnkp/Slx1b/Papd5/Acd/Terf2/Pif1/Cct2/Rad50/Hsp90aa1/Gnl3/Tep1/Pinx1/Recql4/Xrcc6/Hsp90ab1/Dcp2/Dkc1/Atrx	25
GO:0140014	mitotic nuclear division	43/2050	266/23843	4.23E-05	0.004294565	0.003930432	Kif14/Nuf2/Hnrnpu/Knstrn/Ino80/Nusap1/Dsn1/Mybl2/Birc7/Smc4/Psrc1/Chmp5/Cdk5rap2/Cdk11b/Tacc3/Cit/Mad2l1/Phb2/Nup62/Anapc15/Champ1/Vps4a/Phip/Zwint/Ndel1/Tom1l1/Kpnb1/Tubg1/Becn1/Birc5/Slf1/Ccnb1/Pinx1/Mzt1/Ranbp1/Spice1/Chmp2b/Akap8/Spast/Cdc23/Seh1l/Atrx/Smc1a	43
GO:0018022	peptidyl-lysine methylation	24/2050	116/23843	4.30E-05	0.004294565	0.003930432	Rbbp5/Smyd3/Gfi1b/Rif1/Rtf1/Chd5/Kmt5a/Tet3/Etfbkmt/Eed/Eef1akmt2/Setd6/Dnmt1/Wdr82/Baz2a/Supt6/Ezh1/Arid4a/Jarid2/Eef1akmt1/Kmt2d/Phf1/Kdm4b/Atrx	24
GO:0019827	stem cell population maintenance	30/2050	162/23843	4.80E-05	0.004708642	0.0043094	Fzd7/Aspm/Cdc73/Med27/Rif1/Rtf1/Sall4/Foxo1/Vps72/Eif4e/Tal1/Ldb2/Raf1/Tead4/Cnot3/Sct/Lsm1/Setd6/Smarca4/Cnot2/Tcl1/Gnl3/Mettl3/Zfp706/Med30/Med15/Pou5f1/Nkap/Smc1a/Erdr1	30
GO:0065004	protein-DNA complex assembly	32/2050	178/23843	5.00E-05	0.004816533	0.004408143	Creb1/Hjurp/Smyd3/Swi5/Psmc3/Rad51/H3f3c/Hist2h3c2/Anp32b/Nasp/Taf12/Hp1bp3/Cenpa/Rnf4/Sart3/Taf6/Rsf1/Nap1l4/Smarca5/Asf1b/Cenpn/Smarca4/Gtf2a2/Senp6/Asf1a/H2afy2/Cenpo/Psmc1/H1f0/Brd2/Hells/Atrx	32
GO:0006479	protein methylation	31/2050	171/23843	5.53E-05	0.005057777	0.004628932	Rbbp5/Smyd3/Gfi1b/Rif1/Rtf1/Mthfr/Chd5/Kmt5a/Tet3/Etfbkmt/Fbl/Eed/Eef1akmt2/Setd6/Dnmt1/Ilf3/Wdr82/Prmt2/Baz2a/Supt6/Ezh1/Arid4a/Jarid2/Eef1akmt1/Kmt2d/Gspt1/Phf1/Kdm4b/Etf1/Trmt112/Atrx	31
GO:0008213	protein alkylation	31/2050	171/23843	5.53E-05	0.005057777	0.004628932	Rbbp5/Smyd3/Gfi1b/Rif1/Rtf1/Mthfr/Chd5/Kmt5a/Tet3/Etfbkmt/Fbl/Eed/Eef1akmt2/Setd6/Dnmt1/Ilf3/Wdr82/Prmt2/Baz2a/Supt6/Ezh1/Arid4a/Jarid2/Eef1akmt1/Kmt2d/Gspt1/Phf1/Kdm4b/Etf1/Trmt112/Atrx	31
GO:1903320	regulation of protein modification by small protein conjugation or removal	36/2050	211/23843	5.54E-05	0.005057777	0.004628932	Tank/Trim44/Chp1/Trib3/Vcp/Zyg11a/Mad2l2/Rnf4/Rchy1/Sart3/Mad2l1/Nop53/Ube3a/Dcun1d3/Pin1/Rassf1/Sash1/Ube2d1/Hmg20b/Ube2n/Cdk5rap3/Rpl23/Trib2/Psen1/Hsp90aa1/Bag5/Mta1/Gnl3/Pinx1/Wdr70/Adgrb1/Dnaja3/Hsp90ab1/Washc1/Kdm2a/Ubxn1	36
GO:0000460	maturation of 5.8S rRNA	11/2050	33/23843	6.01E-05	0.005395978	0.004938457	Wdr12/Rps21/Rpf1/Rpsa/Ftsj3/Fcf1/Wdr37/Nsa2/Exosc4/Rcl1/Pdcd11	11
GO:0006302	double-strand break repair	33/2050	189/23843	6.99E-05	0.006105062	0.005587419	Xrcc5/Nhej1/Nucks1/Parp1/Swi5/Rif1/Rad51/Ino80/Rtel1/Vcp/Sfpq/Aunip/Mad2l2/Sem1/Foxm1/Lig1/Apbb1/Tex15/Rfwd3/H2afx/Ube2n/Helb/Rad50/Brip1/Ddx1/Mta1/Slf1/Wdr70/Hsf1/Recql4/Xrcc6/Kdm2a/Kat5	33
GO:0008631	intrinsic apoptotic signaling pathway in response to oxidative stress	13/2050	45/23843	7.15E-05	0.006105062	0.005587419	Stk25/Parp1/Pdk1/Sfpq/Hspb1/Map3k5/Mapk7/Gskip/Bag5/Zfp622/Sod1/Sod2/Ralbp1	13
GO:0061951	establishment of protein localization to plasma membrane	13/2050	45/23843	7.15E-05	0.006105062	0.005587419	Cnst/Lyplal1/Rilpl2/Rilpl1/Golga7/Golga4/Sptbn1/Arhgap44/Vamp2/Golph3/Arl6/Washc1/Gripap1	13
GO:0045930	negative regulation of mitotic cell cycle	37/2050	222/23843	7.33E-05	0.006111655	0.005593452	Gigyf2/Cdc73/Angel2/Zfyve19/Bcl2l1/Rbm38/Cdk5rap2/Miip/Taok3/Trrap/Mad2l1/Nop53/Anapc15/Dcun1d3/Ccnd1/Gadd45gip1/Vps4a/Rfwd3/Btg4/Tipin/Rps27l/Ctdspl/Ppp2r3d/Zwint/Prmt2/Egfr/Nle1/Tom1l1/Cdk5rap3/Top2a/Slc9a3r1/Birc5/Ccnb1/Pinx1/Pura/Cdk2ap2/Atrx	37
GO:0015980	energy derivation by oxidation of organic compounds	40/2050	247/23843	7.39E-05	0.006111655	0.005593452	Rb1cc1/Cox5b/Coq10b/Slc25a12/Mtch2/Ndufaf1/Pygb/Cox4i2/Mtfr1/Acadm/Ndufb6/Vcp/Stk40/Mtfr1l/Suclg2/Etfrf1/Nop53/Gys1/4933405O20Rik/Ndufc2/Sirt3/Cbfa2t3/Sdhd/Dlat/Mtfr2/Gck/Ogdh/Uqcrq/Cox10/Polg2/Dlst/Cox8c/Ccnb1/Ndufaf2/Dnajc15/Pfkm/Sod2/Ppp1ca/Taz/Phka1	40
GO:1990542	mitochondrial transmembrane transport	16/2050	64/23843	7.64E-05	0.006149568	0.005628151	Cox5b/Hspd1/Slc25a12/Grpel1/Agk/Timm50/Slc25a38/Mcu/Micu1/Timm22/Timm23/Micu2/Dnajc15/Slc25a1/Mpc1/Timm21	16
GO:0098727	maintenance of cell number	30/2050	166/23843	7.67E-05	0.006149568	0.005628151	Fzd7/Aspm/Cdc73/Med27/Rif1/Rtf1/Sall4/Foxo1/Vps72/Eif4e/Tal1/Ldb2/Raf1/Tead4/Cnot3/Sct/Lsm1/Setd6/Smarca4/Cnot2/Tcl1/Gnl3/Mettl3/Zfp706/Med30/Med15/Pou5f1/Nkap/Smc1a/Erdr1	30
GO:0006605	protein targeting	48/2050	317/23843	8.52E-05	0.006733631	0.006162692	Hspd1/Pex19/Srp9/Immp1l/Dph6/Ywhab/Snx16/Nlgn1/Sec62/Ube2d3/Tomm5/Macf1/Oscp1/Grpel1/Agk/Rab7/Sec61a1/Sae1/Timm50/Psmd8/Pdcd5/Golga7/Gipc1/Vps4a/Myo6/Trak1/Sec63/Gcc2/Rab3ip/Pex13/Timm22/Gosr2/Usp36/Vti1b/Hsp90aa1/Gm10320/Bap1/Timm23/Mipep/Bnip3l/Dnajc15/Ywhaz/Parl/Timm21/Zdhhc6/Nkap/Zdhhc15/Timm8a1	48
GO:0006401	RNA catabolic process	37/2050	224/23843	8.89E-05	0.006819666	0.006241432	Cnot9/Gigyf2/Mapkapk2/Hnrnpu/Angel2/Ssb/Rbm38/Fxr1/Csde1/Pnrc1/Ybx1/Pabpc4/Snd1/Cnot3/Lsm1/Cnot7/Papd5/Sidt2/Cnot2/Cnot8/Tob1/Auh/Papd4/Mettl3/Rnaseh2b/Exosc4/Gspt1/Ncbp2/Pnldc1/Rnps1/Mtpap/Etf1/Dcp2/Fen1/Cpeb3/Upf3b/Dkc1	37
GO:0018205	peptidyl-lysine modification	50/2050	335/23843	8.89E-05	0.006819666	0.006241432	Sumo1/Rbbp5/Tada1/Smyd3/Gfi1b/Rif1/Rtf1/Taf12/Chd5/Supt7l/Rnf4/Ep400/Kmt5a/Trrap/Ing3/Tet3/Etfbkmt/Sae1/Eed/Apbb1/Eef1akmt2/Sirt3/Setd6/Dnmt1/Smarca4/Senp6/Wdr82/Sumo3/Hmg20b/Dohh/Yeats4/Baz2a/Jade2/Supt6/Ezh1/Arid4a/Vipas39/Jarid2/Gnl3/Eef1akmt1/Nuggc/Kansl2/Kmt2d/Senp5/Phf1/Brd4/Kdm4b/Kat5/Atrx/Morf4l2	50
GO:0033260	nuclear DNA replication	10/2050	29/23843	9.40E-05	0.007104173	0.006501815	Rad51/Ino80/Pcna/Rtel1/Slbp/Rny1/Lig1/Tipin/Atad5/Atrx	10
GO:2001252	positive regulation of chromosome organization	30/2050	168/23843	9.61E-05	0.007165547	0.006557985	Xrcc5/Hnrnpu/Gfi1b/Rif1/Rtf1/Rtel1/Tal1/Sfpq/Sart3/Pnkp/Eed/Slx1b/Ing2/Acd/Terf2/Dnmt1/Ube2n/Cct2/Rad50/Becn1/Jarid2/Slf1/Ccnb1/Gnl3/Phf1/Akap8/Kdm2a/Fen1/Dkc1/Atrx	30
GO:0034728	nucleosome organization	26/2050	137/23843	9.80E-05	0.007202632	0.006591926	Ptma/Hjurp/Smyd3/H3f3c/Vps72/Hist2h3c2/Anp32b/Nasp/Hp1bp3/Chd5/Cenpa/Brdt/Sart3/Piwil1/Rsf1/Nap1l4/Smarca5/Asf1b/Smarca4/Smarcc1/Asf1a/H2afy2/Supt6/H1f0/Brd2/Atrx	26
GO:0006997	nucleus organization	24/2050	122/23843	9.99E-05	0.007240448	0.006626536	Sumo1/Nup35/Sycp1/Selenof/Chmp5/Chd5/Piwil1/Rps19/Hmgb2/Tssk6/Nutf2/Vps4a/Nup133/Fam118b/Sun3/Ndel1/Usp36/Syne2/Nup155/Rrn3/Chmp2b/Spast/Seh1l/Nolc1	24
GO:0034504	protein localization to nucleus	43/2050	276/23843	0.000101294	0.007245278	0.006630957	Sumo1/Hnrnpu/Parp1/Taf3/Nup35/Chp1/Pkig/Hdgf/Txnip/Supt7l/Fam53a/Eif2ak3/Polr1a/Phb2/Nop53/Nup62/Arntl/Nutf2/Nup133/Mmp12/Pin1/Ei24/Bbs4/Phip/Dag1/Dclk3/Sumo3/Stk11/Cct2/Akap1/Cdk5rap3/Kpnb1/Syne2/Psen1/Hsp90aa1/Nol8/Pinx1/Nup155/Glis2/Ranbp1/Tsc2/Hsp90ab1/Rbm22	43
GO:0032205	negative regulation of telomere maintenance	11/2050	35/23843	0.000110393	0.007688318	0.007036431	Xrcc5/Hnrnpu/Parp1/Rtel1/Papd5/Acd/Terf2/Pif1/Rad50/Pinx1/Dcp2	11
GO:0043044	ATP-dependent chromatin remodeling	11/2050	35/23843	0.000110393	0.007688318	0.007036431	Ptma/Hjurp/Vps72/Anp32b/Nasp/Chd5/Piwil1/Smarca5/Smarca4/Smarcc1/Chd8	11
GO:0010833	telomere maintenance via telomere lengthening	17/2050	73/23843	0.000119854	0.008238811	0.007540248	Xrcc5/Hnrnpu/Parp1/Rad51/Rtel1/Pnkp/Papd5/Acd/Terf2/Pif1/Cct2/Rad50/Hsp90aa1/Pinx1/Hsp90ab1/Dcp2/Dkc1	17
GO:0006732	coenzyme metabolic process	46/2050	306/23843	0.000140628	0.00954284	0.00873371	Coq10b/Rpe/Pdk1/Mtch2/Acss2/Them4/Vcp/Akr1a1/Ppcs/Mthfr/Ubiad1/Kcnab2/Qdpr/Coq5/Bpgm/Rpia/Mat2a/Suclg2/Gapdh/Acsm4/Aldoa/Cbfa2t3/Dnmt1/Dlat/Me1/Txnrd1/Shmt2/Gck/Ogdh/Fdxr/Galk1/Dcxr/Fasn/Acot3/Dlst/Dmgdh/Hmgcs1/Oxsm/Gch1/Gulo/Naprt/Pfkm/Cbr3/Mpc1/Rfk/G6pdx	46
GO:0009060	aerobic respiration	17/2050	74/23843	0.000143278	0.009599642	0.008785695	Cox5b/Cox4i2/Mtfr1/Vcp/Mtfr1l/Suclg2/Nop53/4933405O20Rik/Sirt3/Cbfa2t3/Sdhd/Dlat/Mtfr2/Ogdh/Cox10/Dlst/Cox8c	17
GO:0000462	maturation of SSU-rRNA from tricistronic rRNA transcript (SSU-rRNA, 5.8S rRNA, LSU-rRNA)	11/2050	36/23843	0.000146691	0.009705443	0.008882526	Rps21/Bms1/Rps19/Rpsa/Utp20/Fcf1/Heatr1/Rps24/Rcl1/Pdcd11/Tsr2	11
GO:0043631	RNA polyadenylation	12/2050	42/23843	0.000151617	0.009862856	0.009026592	Cdc73/Ssu72/Papd5/Cpsf2/Papd4/Zc3h3/Hsf1/Nelfe/Mtpap/Wdr33/Cpeb3/Cstf2	12
GO:0034655	nucleobase-containing compound catabolic process	56/2050	396/23843	0.000152797	0.009862856	0.009026592	Cnot9/Gigyf2/Mapkapk2/Hnrnpu/Angel2/Nudt5/Ssb/Mtch2/Dut/Ada/Rbm38/Fxr1/Csde1/Pde5a/Pnrc1/Vcp/Ybx1/Pabpc4/Snd1/Bpgm/Gapdh/Pde3a/Cnot3/Aldoa/Lsm1/Cnot7/Papd5/Cbfa2t3/Sidt2/Cnot2/Gck/Ogdh/Cnot8/Tob1/Galk1/Auh/Papd4/Mettl3/Rnaseh2b/Tatdn1/Exosc4/Hsf1/Pfkm/Gspt1/Ncbp2/Pnldc1/Rnps1/Enpp5/Mtpap/Etf1/Dcp2/Fen1/Cpeb3/Upf3b/Hprt/Dkc1	56
GO:0006261	DNA-dependent DNA replication	25/2050	133/23843	0.000154809	0.009872356	0.009035286	Pid1/Nucks1/Parp1/Orc4/Rad51/Ino80/Pcna/Rtel1/Slbp/Bod1l/Rfc5/Rny1/Lig1/Rfwd3/Tipin/Bmp5/Helb/Atad5/Baz1a/Pole2/Dnaja3/Pura/Fen1/Atrx/Smc1a	25
GO:0060249	anatomical structure homeostasis	52/2050	361/23843	0.00016281	0.010258965	0.009389115	Xrcc5/Gigyf2/Fcgr4/Hnrnpu/Parp1/Ush2a/Rif1/Rad51/Tyro3/Pcna/Rtel1/Il7/Csf1/Ldb2/Akr1b3/Rab7/Strap/Oscar/Napsa/Pnkp/Slx1b/Aldoa/Tex15/Papd5/Acd/Terf2/Ubash3b/Bbs4/Pif1/Ctsh/Pcdh15/Stk11/Poc1b/Cep290/Cct2/Egfr/Rad50/Hsp90aa1/Nxnl2/Gnl3/Tep1/Pinx1/Scx/Recql4/Xrcc6/Pfkm/Chmp2b/Sod1/Hsp90ab1/Dcp2/Dkc1/Atrx	52
GO:0090150	establishment of protein localization to membrane	33/2050	198/23843	0.000174905	0.010891467	0.009967987	Rab3gap1/Pex19/Cnst/Srp9/Lyplal1/Mtch2/Sec62/Macf1/Cox18/Rilpl2/Rilpl1/Get4/Agk/Sec61a1/Pdcd5/Golga7/Golga4/Sec63/Rab3ip/Sptbn1/Arhgap44/Vamp2/Timm22/Syne3/Hsp90aa1/Gm10320/Golph3/Arl6/Tsc2/Washc1/Zdhhc6/Gripap1/Zdhhc15	33
GO:0044270	cellular nitrogen compound catabolic process	60/2050	435/23843	0.00018122	0.011153481	0.010207786	Cnot9/Gigyf2/Mapkapk2/Hnrnpu/Angel2/Nudt5/Ssb/Mtch2/Dut/Ada/Rbm38/Fxr1/Csde1/Pde5a/Pnrc1/Vcp/Ybx1/Pabpc4/Snd1/Bpgm/Tet3/Gapdh/Pde3a/Cnot3/Blvrb/Aldoa/Lsm1/Cnot7/Papd5/Cbfa2t3/Sidt2/Cnot2/Gck/Ogdh/Cnot8/Tob1/Galk1/Auh/Papd4/Mettl3/Rnaseh2b/Dpys/Tatdn1/Exosc4/Hsf1/Pfkm/Gspt1/Ncbp2/Pnldc1/Rnps1/Enpp5/Xdh/Mtpap/Etf1/Dcp2/Fen1/Cpeb3/Upf3b/Hprt/Dkc1	60
GO:1902850	microtubule cytoskeleton organization involved in mitosis	25/2050	135/23843	0.000197531	0.012017592	0.010998629	Nuf2/Hnrnpu/Sapcd2/Spc25/Nusap1/Mybl2/Birc7/Psrc1/Chmp5/Cdk5rap2/Cenpa/Tacc3/Nup62/Dctn6/Ndel1/Kpnb1/Tubg1/Birc5/Ccnb1/Mzt1/Spice1/Chmp2b/Ralbp1/Spast/Smc1a	25
GO:2000058	regulation of ubiquitin-dependent protein catabolic process	26/2050	143/23843	0.000202167	0.012113351	0.011086269	Sumo1/Trib3/Rnf114/Gba/Sdcbp/Vcp/Rchy1/Glmn/Gna12/Rybp/Nop53/Ube3a/Dda1/Gipc1/Cbfa2t3/Smarcc1/Sumo3/Rpl23/Trib2/Psen1/Bag5/E330034G19Rik/Csnk1e/Trim39/Hsp90ab1/Ubxn1	26
GO:0010498	proteasomal protein catabolic process	60/2050	437/23843	0.000205274	0.012113351	0.011086269	Ube2w/Sumo1/Kif14/Psmc3/Rnf24/Trib3/Rnf114/Gba/Rnf115/Ube2d3/Sdcbp/Vcp/AI314180/Ubxn11/Maea/Rnf4/Rchy1/Glmn/Rnf34/Get4/Gna12/Rybp/Nop53/Psmd8/Ube3a/Arntl/Kctd13/Rnf122/Dda1/Gipc1/Siah1a/Psmd7/Cbfa2t3/Psma4/Fbxo9/Smarcc1/Hsp90b1/Rnf185/Rnf187/Psmd12/Trib2/Psen1/Psmc1/Atxn3/Bag5/Mta1/E330034G19Rik/Psme2/Csnk1e/Pcnp/Spsb3/Rnf5/Hsp90ab1/Ubr2/Dlgap1/Kat5/Ubxn1/Fbxw4/Ube2a/Rlim	60
GO:0070585	protein localization to mitochondrion	28/2050	159/23843	0.00020597	0.012113351	0.011086269	Hspd1/Mtch2/Immp1l/Dph6/Ube2d3/Tomm5/Oscp1/Grpel1/Cox18/Agk/Sae1/Timm50/Psmd8/Pdcd5/Timm22/Usp36/Hsp90aa1/Bap1/Timm23/Mipep/Bnip3l/Dnajc15/Ywhaz/Parl/Timm21/March5/Nkap/Timm8a1	28
GO:0031167	rRNA methylation	8/2050	21/23843	0.000215761	0.012549703	0.011485623	Tfb2m/Mettl15/Nsun4/Fbl/Ftsj3/Nsun3/Tfb1m/Trmt112	8
GO:0002181	cytoplasmic translation	20/2050	98/23843	0.000219779	0.012607625	0.011538634	Rpl31/Dph6/Mcts2/Rps21/Dph5/Jakmip1/Cpeb1/Rplp2/Gm10073/Gm10709/Rplp1/Rwdd1/Rpl38/Mettl3/Gspt1/Rpl36/Gm9493/Cpeb3/Eif3a/Ftsj1	20
GO:0016050	vesicle organization	46/2050	312/23843	0.000221521	0.012607625	0.011538634	Creb1/Syt2/Stx6/Slamf1/Sec16a/Vps39/Snapin/Sec22b/Syt6/Tbck/Sdcbp/Preb/Sgsm1/Snx8/Bet1/Ccdc136/Rab7/Plekhf1/Rab38/Sec23ip/Vps4a/Rnf26/Unc13c/Dnajc13/Rab32/Arf1/Vamp2/Rilp/Doc2b/Myo18a/Snx11/Rab5c/Gosr2/Stxbp6/Vti1b/Mta1/Sec24c/Golph3/Sgsm3/Snx4/Chmp2b/Washc1/Snx2/Syt12/Snx32/Zdhhc15	46
GO:0031124	mRNA 3'-end processing	13/2050	50/23843	0.000231524	0.013036796	0.011931416	Cdc73/Ssu72/Slbp/Cpsf2/Ccnb1/Zc3h3/Hsf1/Ncbp2/Nelfe/Mtpap/Wdr33/Cpeb3/Cstf2	13
GO:0007264	small GTPase mediated signal transduction	66/2050	495/23843	0.000238195	0.013075764	0.01196708	Smap1/Rabif/Kif14/Rsu1/Ralgds/Ralgps1/Rapgef4/Chn1/Pak7/Rab22a/Nras/Rap1a/Csf1/Bcar3/Sdcbp/Arhgef39/Ctnnal1/Rab35/Rasal1/Rasa4/Gna12/Rab7/Iqsec1/Brk1/Foxm1/Rab4b/Nup62/Rab38/Kctd13/Eps8l2/Fbxo8/Rab4a/Dnmt1/Map2k1/Cgnl1/Arpp19/Dock3/Rassf1/Rab32/Rhobtb1/Rap1b/Srgap1/Arhgap44/Tax1bp3/Kpnb1/Rab5c/Arhgdia/Itsn2/Gdi2/Arhgef3/Arhgef40/Asap1/Rabl2/Dnaja3/Acap2/Arl6/Tiam1/Tsc2/Ralbp1/Rab18/Rock1/Arhgap26…	66
GO:0006356	regulation of transcription by RNA polymerase I	10/2050	32/23843	0.000238219	0.013075764	0.01196708	Ncl/Dedd/Eif2ak3/Nop53/Smarca4/Pdcd7/H2afy2/Baz2a/Heatr1/Atf4	10
GO:0006402	mRNA catabolic process	32/2050	193/23843	0.000239628	0.013075764	0.01196708	Cnot9/Gigyf2/Mapkapk2/Hnrnpu/Angel2/Ssb/Rbm38/Fxr1/Csde1/Pnrc1/Ybx1/Pabpc4/Cnot3/Lsm1/Cnot7/Papd5/Cnot2/Cnot8/Tob1/Auh/Papd4/Mettl3/Exosc4/Gspt1/Ncbp2/Pnldc1/Rnps1/Mtpap/Etf1/Dcp2/Cpeb3/Upf3b	32
GO:0044786	cell cycle DNA replication	11/2050	38/23843	0.000250225	0.013514687	0.012368787	Rad51/Ino80/Pcna/Rtel1/Slbp/Rny1/Lig1/Tipin/Atad5/Atrx/Smc1a	11
GO:0046700	heterocycle catabolic process	60/2050	441/23843	0.00026226	0.014021639	0.012832755	Cnot9/Gigyf2/Mapkapk2/Hnrnpu/Angel2/Nudt5/Ssb/Mtch2/Dut/Ada/Rbm38/Fxr1/Csde1/Pde5a/Pnrc1/Vcp/Ybx1/Pabpc4/Snd1/Bpgm/Tet3/Gapdh/Pde3a/Cnot3/Blvrb/Aldoa/Lsm1/Cnot7/Papd5/Cbfa2t3/Sidt2/Cnot2/Gck/Ogdh/Cnot8/Tob1/Galk1/Auh/Papd4/Mettl3/Rnaseh2b/Dpys/Tatdn1/Exosc4/Hsf1/Pfkm/Gspt1/Ncbp2/Pnldc1/Rnps1/Enpp5/Xdh/Mtpap/Etf1/Dcp2/Fen1/Cpeb3/Upf3b/Hprt/Dkc1	60
GO:0051321	meiotic cell cycle	49/2050	342/23843	0.00028097	0.014871731	0.013610768	Aspm/Mael/Nuf2/Meig1/Rad51/Dsn1/Smc4/Sycp1/Brdt/Piwil1/Asz1/M1ap/Pde3a/Cpeb1/Mapk1ip1/Psmd13/Tex15/Ing2/Syce2/Siah1a/Terb1/H2afx/Dnmt3l/Rad50/Scimp/Brip1/Top2a/Tubg1/Tex19.2/Tex19.1/Spin1/Cks2/Mettl3/Hsf1/Mei1/Rps6ka2/Klhdc3/Ubr2/Washc1/Spire1/Xlr4a/Xlr3a/Xlr3b/Xlr4b/Xlr4c/Xlr3c/Xlr5c/Atrx/Smc1a	49
GO:0006839	mitochondrial transport	40/2050	263/23843	0.000289684	0.015181141	0.013893944	Cox5b/Hspd1/Slc25a12/Mtch2/Immp1l/Dph6/Bcl2l1/Them4/Ube2d3/Tomm5/Slc25a51/Oscp1/Grpel1/Agk/Sae1/Timm50/Psmd8/Pdcd5/Plekhf1/Slc25a38/Mcu/Micu1/Timm22/Usp36/Psen1/Hsp90aa1/Tmem14c/Bap1/Timm23/Micu2/Mipep/Bnip3l/Dnajc15/Ywhaz/Slc25a1/Parl/Mpc1/Timm21/Nkap/Timm8a1	40
GO:0022618	ribonucleoprotein complex assembly	34/2050	212/23843	0.000297184	0.015421504	0.014113926	Cdc73/Celf2/Crnkl1/Mcts2/Znhit6/Rpf1/Nsun4/Sart3/Strap/Nop53/Snrpd2/Gemin7/Rps19/Fam103a1/Clns1a/Cnot7/Rps25/Rps27l/Rpsa/Snrpf/Cnot2/Nle1/Luc7l3/Rpl38/Hsp90aa1/Rpl3/Hsp90ab1/Gemin6/Gm10036/Rbm22/Eif3a/Zrsr2/mt-Rnr1/mt-Rnr2	34
GO:0042176	regulation of protein catabolic process	50/2050	352/23843	0.000301222	0.01547929	0.014166812	Sumo1/Dedd/Trib3/Rnf114/Foxo1/Tiparp/Sh3d19/Gba/Sec22b/Sdcbp/Vcp/Mad2l2/Rchy1/Glmn/Gna12/Mad2l1/Rab7/Rybp/Nop53/Ube3a/Arntl/Dda1/Gipc1/Cbfa2t3/Pin1/Rdx/Oaz2/Smarcc1/Sumo3/Oaz1/Egfr/Rilp/Phb/Snf8/Cdk5rap3/Rpl23/Trib2/Psen1/Atxn3/Hsp90aa1/Bag5/E330034G19Rik/Psme2/Adgrb1/Csnk1e/Sgsm3/Trim39/Hsp90ab1/Dlgap1/Ubxn1	50
GO:0009895	negative regulation of catabolic process	40/2050	264/23843	0.000313638	0.015865959	0.014520696	Mapkapk2/Atp2b4/Dedd/Hnrnpu/Angel2/Dapl1/Mtch2/Rbm38/Sec22b/Sdcbp/Rraga/Ybx1/Mad2l2/Mad2l1/Rybp/Etfbkmt/Nop53/Lzts1/Gipc1/Cbfa2t3/Mtmr2/Pin1/Smarcc1/Egfr/Rilp/Tob1/Phb/Cdk5rap3/Rpl23/Becn1/Psen1/Bag5/Adgrb1/Tsc2/Rnf5/Trim39/Hsp90ab1/Washc1/Ubxn1/Dkc1	40
GO:0072655	establishment of protein localization to mitochondrion	27/2050	155/23843	0.000317567	0.015865959	0.014520696	Hspd1/Mtch2/Immp1l/Dph6/Ube2d3/Tomm5/Oscp1/Grpel1/Cox18/Agk/Sae1/Timm50/Psmd8/Pdcd5/Timm22/Usp36/Hsp90aa1/Bap1/Timm23/Mipep/Bnip3l/Dnajc15/Ywhaz/Parl/Timm21/Nkap/Timm8a1	27
GO:0009124	nucleoside monophosphate biosynthetic process	26/2050	147/23843	0.000317739	0.015865959	0.014520696	Cox5b/Pid1/Parp1/Mtch2/Dut/Bcl2l1/Ada/Atp5f1/Vcp/Nipsnap2/Bpgm/Atp6v0a4/Gapdh/Ndufc2/Aldoa/Dctd/Cbfa2t3/Map2k1/Atp5b/Gck/Ogdh/Galk1/Pfkm/Rfk/Hprt/Taz	26
GO:0070936	protein K48-linked ubiquitination	13/2050	52/23843	0.000352279	0.017213121	0.015753633	Ube2e3/Trim44/Rnf115/Ube2d3/Rnf4/Rnf34/Ube3a/Rnf146/Ube2d1/Rnf187/Ube2e1/Rnf5/Ube2a	13
GO:0006626	protein targeting to mitochondrion	25/2050	140/23843	0.000353108	0.017213121	0.015753633	Hspd1/Immp1l/Dph6/Ube2d3/Tomm5/Oscp1/Grpel1/Agk/Sae1/Timm50/Psmd8/Pdcd5/Timm22/Usp36/Hsp90aa1/Bap1/Timm23/Mipep/Bnip3l/Dnajc15/Ywhaz/Parl/Timm21/Nkap/Timm8a1	25
GO:0006333	chromatin assembly or disassembly	26/2050	148/23843	0.000354474	0.017213121	0.015753633	Hjurp/Smyd3/H3f3c/Hist2h3c2/Anp32b/Tal1/Nasp/Hp1bp3/Gatad1/Cenpa/Sart3/M1ap/Rsf1/Nap1l4/Smarca5/Asf1b/Smarca4/Smarcc1/Asf1a/H2afy2/Baz2a/Chd3/H1f0/Brd2/Hells/Atrx	26
GO:0031497	chromatin assembly	23/2050	125/23843	0.000384004	0.018155272	0.0166159	Hjurp/Smyd3/H3f3c/Hist2h3c2/Anp32b/Nasp/Hp1bp3/Gatad1/Cenpa/Sart3/M1ap/Rsf1/Nap1l4/Smarca5/Asf1b/Smarca4/Asf1a/H2afy2/Baz2a/H1f0/Brd2/Hells/Atrx	23
GO:0009303	rRNA transcription	9/2050	28/23843	0.000384968	0.018155272	0.0166159	Ncl/Dedd/Top1/Polr1a/Nop53/Smarca4/H2afy2/Spin1/Tcof1	9
GO:0022904	respiratory electron transport chain	17/2050	80/23843	0.000386559	0.018155272	0.0166159	Cox5b/Slc25a12/Mtch2/Ndufaf1/Cox4i2/Ndufb6/Etfrf1/Ndufc2/Sdhd/Uqcrq/Polg2/Cox8c/Ccnb1/Ndufaf2/Dnajc15/Sod2/Taz	17
GO:0017038	protein import	34/2050	215/23843	0.000387596	0.018155272	0.0166159	Hspd1/Pex19/Nup35/Chp1/Pkig/Txnip/Fam53a/Grpel1/Agk/Phb2/Timm50/Pdcd5/Nup62/Arntl/Nutf2/Nup133/Mmp12/Ei24/Phip/Dag1/Pex13/Timm22/Akap1/Kpnb1/Psen1/Hsp90aa1/Timm23/Dnajc15/Nup155/Ranbp1/Tsc2/Hsp90ab1/Rbm22/Timm21	34
GO:0019321	pentose metabolic process	6/2050	13/23843	0.000404657	0.018788154	0.017195121	Rpe/Nudt5/Rpia/Dhdh/Dcxr/G6pdx	6
GO:0051188	cofactor biosynthetic process	34/2050	216/23843	0.00042275	0.019457526	0.017807737	Coq10b/Pdk1/Mtch2/Acss2/Gclm/Akr1a1/Urod/Ppcs/Ubiad1/Qdpr/Coq5/Bpgm/Eif2ak3/Mat2a/Gapdh/Aldoa/Uros/Cbfa2t3/Dlat/Gck/Ogdh/Cox10/Fdxr/Galk1/Tmem14c/Gch1/Gulo/Naprt/Pfkm/Sod1/Mpc1/Sod2/Rfk/G6pdx	34
GO:0032204	regulation of telomere maintenance	17/2050	81/23843	0.000450613	0.020104205	0.018399585	Xrcc5/Hnrnpu/Parp1/Rtel1/Pnkp/Slx1b/Papd5/Acd/Terf2/Pif1/Cct2/Rad50/Gnl3/Pinx1/Dcp2/Dkc1/Atrx	17
GO:0006260	DNA replication	39/2050	260/23843	0.000453619	0.020104205	0.018399585	Pid1/Nucks1/Cacybp/Parp1/Orc4/Ssrp1/Rad51/Ino80/Pcna/Top1/Rtel1/Nfia/Nasp/Slbp/Bod1l/Rfc1/Rfc5/Rny1/Lig1/Kctd13/Rfwd3/Tipin/Pif1/Bmp5/Helb/Egfr/Map2k4/Atad5/Polg2/Rrm2/Baz1a/Pole2/Tgfb3/Recql4/Dnaja3/Pura/Fen1/Atrx/Smc1a	39
GO:0007018	microtubule-based movement	39/2050	260/23843	0.000453619	0.020104205	0.018399585	Dnah7c/Kif14/Ssna1/Dync1i2/Dynlrb1/Fxr1/Snapin/Kif17/Hspb1/Dnah6/Copg1/Ift122/Borcs5/Cfap46/Cfap20/Dync1li2/Terf2/Bbs4/Map2k1/Trak1/Ndel1/Tekt1/Dynll2/Kpnb1/Ccdc103/Syne2/Wdr60/Map1b/Ap3m1/Ktn1/Dnah5/Ropn1l/Tekt5/Sod1/Spast/Ap3s1/Cnih2/Igbp1/Ofd1	39
GO:0006278	RNA-dependent DNA biosynthetic process	14/2050	60/23843	0.000455792	0.020104205	0.018399585	Xrcc5/Hnrnpu/Pnkp/Papd5/Acd/Terf2/Pif1/Cct2/Rad50/Hsp90aa1/Pinx1/Hsp90ab1/Dcp2/Dkc1	14
GO:0007004	telomere maintenance via telomerase	14/2050	60/23843	0.000455792	0.020104205	0.018399585	Xrcc5/Hnrnpu/Pnkp/Papd5/Acd/Terf2/Pif1/Cct2/Rad50/Hsp90aa1/Pinx1/Hsp90ab1/Dcp2/Dkc1	14
GO:0000910	cytokinesis	28/2050	167/23843	0.000472842	0.020629032	0.018879912	Kif14/Zfyve19/Nusap1/Pak7/Bcl2l1/Birc7/Cenpa/Rab35/Cit/Nup62/Prc1/Gipc1/Vps4a/Ist1/Pin1/Sept7/Bbs4/Rhobtb1/Sptbn1/Arf1/Becn1/Birc5/Son/Washc1/Spast/Spire1/Cep55/Cetn2	28
GO:0032434	regulation of proteasomal ubiquitin-dependent protein catabolic process	22/2050	119/23843	0.000475485	0.020629032	0.018879912	Sumo1/Trib3/Rnf114/Gba/Sdcbp/Vcp/Rchy1/Glmn/Gna12/Rybp/Nop53/Dda1/Gipc1/Cbfa2t3/Smarcc1/Trib2/Psen1/Bag5/E330034G19Rik/Csnk1e/Hsp90ab1/Ubxn1	22
GO:0010608	posttranscriptional regulation of gene expression	62/2050	471/23843	0.000507597	0.021843157	0.019991092	Eif5b/Cnot9/Ncl/Gigyf2/Mapkapk2/Mael/Hnrnpu/Srp9/Eprs/Angel2/Dnajc1/Dph6/Rbm38/Lsm14b/Mtg2/Fxr1/Dph5/Eif4e/Nsun4/Ybx1/Pabpc4/Trnau1ap/Jakmip1/Piwil1/Eif2ak3/Paip2b/Gapdh/Cnot3/Cpeb1/Eif3c/Cnot7/Ilf3/Rplp1/Map2k1/Rps27l/Dapk3/Cnot2/Egfr/Cnot8/Eif5a/Tob1/Rpl38/Tex19.1/Eif2s1/Nrde2/Paip1/Mettl3/Zfp706/Bcdin3d/Ncbp2/Nsun3/Pou5f1/Abcf1/Matr3/Slc35a4/Tcof1/Rps6kb2/Ppp1ca/Pum3/Cpeb3/Upf3b/Dkc1	62
GO:0006091	generation of precursor metabolites and energy	48/2050	342/23843	0.000516334	0.021976878	0.020113475	Rb1cc1/Cox5b/Coq10b/Slc25a12/Mtch2/Ndufaf1/Pygb/Cox4i2/Mtfr1/Acadm/Ndufb6/Vcp/Stk40/Mtfr1l/Nipsnap2/Bpgm/Suclg2/Gapdh/Etfrf1/Etfbkmt/Nop53/Gys1/4933405O20Rik/Ndufc2/Aldoa/Sirt3/Gadd45gip1/Cbfa2t3/Sdhd/Dlat/Mtfr2/Gck/Ogdh/Uqcrq/Cox10/Polg2/Galk1/Dlst/Cox8c/Ccnb1/Ndufaf2/Dnajc15/Pfkm/Cox17/Sod2/Ppp1ca/Taz/Phka1	48
GO:1901990	regulation of mitotic cell cycle phase transition	38/2050	253/23843	0.000519008	0.021976878	0.020113475	Pid1/Gigyf2/Kif14/Cdc73/Cenpf/Zfyve19/Ino80/Rbm38/Larp7/Anp32b/Cdk5rap2/Miip/Taok3/Mad2l1/Phb2/Nop53/Anapc15/Dcun1d3/Ccnd1/Vps4a/Rfwd3/Rdx/Rps27l/Ctdspl/Ppp2r3d/Prmt2/Egfr/Atad5/Cdk5rap3/Birc5/Ccnb1/Psme2/Rnaseh2b/Pinx1/Pim1/Brd4/Cdc23/Cdk2ap2	38
GO:0051054	positive regulation of DNA metabolic process	36/2050	236/23843	0.000535356	0.022489196	0.020582354	Xrcc5/Cacybp/Parp1/Rif1/Rad51/Ino80/Pcna/Cd40/Rtel1/Rfc5/Foxm1/Pnkp/Fam168a/Apbb1/Slx1b/Kctd13/Acd/Terf2/Dnmt1/Bmp5/Dnmt3l/Ube2n/Cct2/Egfr/Rad50/Map2k4/Atad5/Tgfb3/Hsp90aa1/Slf1/Gnl3/Hsf1/Gfer/Hsp90ab1/Dkc1/Atrx	36
GO:0034968	histone lysine methylation	20/2050	105/23843	0.000567216	0.023639945	0.021635531	Rbbp5/Smyd3/Gfi1b/Rif1/Rtf1/Chd5/Tet3/Eed/Setd6/Dnmt1/Wdr82/Baz2a/Supt6/Ezh1/Arid4a/Jarid2/Kmt2d/Phf1/Kdm4b/Atrx	20
GO:0006360	transcription by RNA polymerase I	12/2050	48/23843	0.000588788	0.024347294	0.022282905	Ncl/Dedd/Eif2ak3/Nop53/Smarca4/Pdcd7/H2afy2/Baz2a/Heatr1/Atf4/Rrn3/Tcof1	12
GO:0006662	glycerol ether metabolic process	6/2050	14/23843	0.000656717	0.026945774	0.024661062	Tmem86a/Gnpat/Fasn/Txn2/Txndc2/Pla2g16	6
GO:0031396	regulation of protein ubiquitination	29/2050	179/23843	0.000673611	0.027426336	0.025100878	Trim44/Chp1/Trib3/Zyg11a/Mad2l2/Rchy1/Mad2l1/Ube3a/Dcun1d3/Pin1/Rassf1/Sash1/Ube2d1/Ube2n/Cdk5rap3/Rpl23/Trib2/Psen1/Hsp90aa1/Bag5/Mta1/Pinx1/Wdr70/Adgrb1/Dnaja3/Hsp90ab1/Washc1/Kdm2a/Ubxn1	29
GO:0032211	negative regulation of telomere maintenance via telomerase	7/2050	19/23843	0.000685129	0.027682345	0.02533518	Hnrnpu/Papd5/Acd/Terf2/Pif1/Pinx1/Dcp2	7
GO:0061640	cytoskeleton-dependent cytokinesis	16/2050	77/23843	0.000735503	0.029492542	0.026991891	Nusap1/Cenpa/Rab35/Cit/Nup62/Ist1/Sept7/Bbs4/Sptbn1/Arf1/Birc5/Son/Washc1/Spast/Spire1/Cep55	16
GO:1902806	regulation of cell cycle G1/S phase transition	22/2050	123/23843	0.000758187	0.029959935	0.027419654	Pid1/Gigyf2/Atp2b4/Kif14/Cdc73/Ino80/Rbm38/Larp7/Anp32b/Phb2/Dcun1d3/Ccnd1/Rfwd3/Rdx/Rps27l/Ctdspl/Ppp2r3d/Prmt2/Egfr/Psme2/Pim1/Cdk2ap2	22
GO:0071826	ribonucleoprotein complex subunit organization	34/2050	223/23843	0.000758479	0.029959935	0.027419654	Cdc73/Celf2/Crnkl1/Mcts2/Znhit6/Rpf1/Nsun4/Sart3/Strap/Nop53/Snrpd2/Gemin7/Rps19/Fam103a1/Clns1a/Cnot7/Rps25/Rps27l/Rpsa/Snrpf/Cnot2/Nle1/Luc7l3/Rpl38/Hsp90aa1/Rpl3/Hsp90ab1/Gemin6/Gm10036/Rbm22/Eif3a/Zrsr2/mt-Rnr1/mt-Rnr2	34
GO:2000059	negative regulation of ubiquitin-dependent protein catabolic process	11/2050	43/23843	0.000801608	0.031030122	0.028399101	Sdcbp/Rybp/Nop53/Gipc1/Smarcc1/Rpl23/Psen1/Bag5/Trim39/Hsp90ab1/Ubxn1	11
GO:0022900	electron transport chain	17/2050	85/23843	0.000806585	0.031030122	0.028399101	Cox5b/Slc25a12/Mtch2/Ndufaf1/Cox4i2/Ndufb6/Etfrf1/Ndufc2/Sdhd/Uqcrq/Polg2/Cox8c/Ccnb1/Ndufaf2/Dnajc15/Sod2/Taz	17
GO:0048193	Golgi vesicle transport	37/2050	250/23843	0.000806997	0.031030122	0.028399101	Rabif/Stx6/Cnst/Lyplal1/Sec16a/Sec22b/Vcp/Preb/Tmed5/Rab35/Vps29/Snx8/Bet1/Arf5/Copg1/Sec23ip/Golga7/Tmed1/Copb2/Golga4/Gcc2/Sptbn1/Arf1/Llgl1/Vamp2/Myo18a/Gosr2/Stxbp6/Vti1b/Exoc2/Sec24c/Golph3/Spast/Snx2/Spire1/Ier3ip1/Vps51	37
GO:0006620	posttranslational protein targeting to endoplasmic reticulum membrane	5/2050	10/23843	0.000814885	0.031030122	0.028399101	Sec62/Macf1/Sec61a1/Sec63/Gm10320	5
GO:0043144	snoRNA processing	5/2050	10/23843	0.000814885	0.031030122	0.028399101	Fbl/Rnf113a2/Exosc4/Rnf113a1/Dkc1	5
GO:1904357	negative regulation of telomere maintenance via telomere lengthening	8/2050	25/23843	0.00083975	0.031513173	0.028841195	Hnrnpu/Parp1/Papd5/Acd/Terf2/Pif1/Pinx1/Dcp2	8
GO:0007127	meiosis I	21/2050	116/23843	0.000840537	0.031513173	0.028841195	Mael/Rad51/Sycp1/Brdt/M1ap/Cpeb1/Psmd13/Tex15/Ing2/Syce2/Siah1a/Terb1/Dnmt3l/Rad50/Scimp/Brip1/Top2a/Tex19.1/Cks2/Mei1/Ubr2	21
GO:0044843	cell cycle G1/S phase transition	30/2050	190/23843	0.000847869	0.031513173	0.028841195	Pid1/Gigyf2/Atp2b4/Kif14/Cdc73/Ino80/Rbm38/Larp7/Eif4e/Anp32b/Nasp/Phb2/Dcun1d3/Ccnd1/E2f4/Rfwd3/Rdx/Rps27l/Ctdspl/Ppp2r3d/Prmt2/Egfr/Mnat1/Inhba/Psme2/Ranbp1/Pim1/Brd4/Cables1/Cdk2ap2	30
GO:2001233	regulation of apoptotic signaling pathway	53/2050	396/23843	0.000851386	0.031513173	0.028841195	Rb1cc1/Casp8/Stradb/Tmbim1/Parp1/Traf2/Mtch2/Pak7/Bcl2l1/Il7/Mllt11/Gclm/Sfpq/Cdk11b/Rnf34/Hspb1/Pdx1/Zc3hc1/Eif2ak3/Raf1/Ybx3/Dedd2/Pdcd5/Plekhf1/Bcl2l12/Ing2/Hmgb2/Siah1a/Ei24/Map2k1/Pdcd7/Phip/Ctsh/Higd1a/Dapk3/Mapk7/Nle1/Slc9a3r1/Psen1/Bag5/Inhba/Eef1e1/Vdac2/Deptor/Rrn3/Parl/Sod1/Sod2/Trim39/Ralbp1/Ppp1ca/Hells/Igbp1	53
GO:0006739	NADP metabolic process	10/2050	37/23843	0.00086458	0.031560154	0.028884192	Rpe/Kcnab2/Bpgm/Rpia/Me1/Txnrd1/Gck/Fdxr/Dcxr/G6pdx	10
GO:0008089	anterograde axonal transport	10/2050	37/23843	0.00086458	0.031560154	0.028884192	Fxr1/Snapin/Hspb1/Terf2/Trak1/Ap3m1/Sod1/Spast/Ap3s1/Cnih2	10
GO:0007140	male meiotic nuclear division	12/2050	50/23843	0.000873573	0.031670028	0.02898475	Mael/Brdt/Asz1/M1ap/Tex15/Ing2/Siah1a/Dnmt3l/Tex19.2/Tex19.1/Mei1/Ubr2	12
GO:0009156	ribonucleoside monophosphate biosynthetic process	24/2050	141/23843	0.000931924	0.033555591	0.030710438	Cox5b/Pid1/Parp1/Mtch2/Bcl2l1/Ada/Atp5f1/Vcp/Nipsnap2/Bpgm/Atp6v0a4/Gapdh/Ndufc2/Aldoa/Cbfa2t3/Map2k1/Atp5b/Gck/Ogdh/Galk1/Pfkm/Rfk/Hprt/Taz	24
GO:0006754	ATP biosynthetic process	21/2050	117/23843	0.000942938	0.033722784	0.030863455	Cox5b/Pid1/Parp1/Mtch2/Bcl2l1/Atp5f1/Vcp/Nipsnap2/Bpgm/Atp6v0a4/Gapdh/Ndufc2/Aldoa/Cbfa2t3/Map2k1/Atp5b/Gck/Ogdh/Galk1/Pfkm/Taz	21
GO:0006913	nucleocytoplasmic transport	43/2050	306/23843	0.000955004	0.033925074	0.031048593	Stradb/Ssb/Nup35/Chp1/Pkig/Txnip/Bach2/Anp32b/Fam53a/Rita1/Sem1/Phb2/Zfp384/Nop53/Nup62/Arntl/Nutf2/Nup133/Mmp12/Gm5611/Ei24/Phip/Dag1/Rpsa/Ranbp17/Eif5a/Nsrp1/Supt6/Akap1/Kpnb1/Psen1/Hsp90aa1/Thoc3/Nup155/Eny2/Zc3h3/Ranbp1/Tsc2/Hsp90ab1/Rab18/Rbm22/Emd/Cited1	43
GO:0019439	aromatic compound catabolic process	59/2050	455/23843	0.000989818	0.034927371	0.031965906	Cnot9/Gigyf2/Mapkapk2/Hnrnpu/Angel2/Nudt5/Ssb/Mtch2/Dut/Ada/Rbm38/Fxr1/Csde1/Pde5a/Pnrc1/Vcp/Ybx1/Pabpc4/Snd1/Bpgm/Tet3/Gapdh/Pde3a/Cnot3/Blvrb/Aldoa/Lsm1/Cnot7/Papd5/Cbfa2t3/Sidt2/Cnot2/Gck/Ogdh/Cnot8/Tob1/Galk1/Auh/Papd4/Mettl3/Rnaseh2b/Tatdn1/Exosc4/Hsf1/Pfkm/Gspt1/Ncbp2/Pnldc1/Rnps1/Enpp5/Xdh/Mtpap/Etf1/Dcp2/Fen1/Cpeb3/Upf3b/Hprt/Dkc1	59
GO:0042790	nucleolar large rRNA transcription by RNA polymerase I	6/2050	15/23843	0.001015178	0.035527829	0.032515452	Ncl/Dedd/Nop53/Smarca4/H2afy2/Tcof1	6
GO:0051169	nuclear transport	43/2050	307/23843	0.001020259	0.035527829	0.032515452	Stradb/Ssb/Nup35/Chp1/Pkig/Txnip/Bach2/Anp32b/Fam53a/Rita1/Sem1/Phb2/Zfp384/Nop53/Nup62/Arntl/Nutf2/Nup133/Mmp12/Gm5611/Ei24/Phip/Dag1/Rpsa/Ranbp17/Eif5a/Nsrp1/Supt6/Akap1/Kpnb1/Psen1/Hsp90aa1/Thoc3/Nup155/Eny2/Zc3h3/Ranbp1/Tsc2/Hsp90ab1/Rab18/Rbm22/Emd/Cited1	43
GO:2000045	regulation of G1/S transition of mitotic cell cycle	20/2050	110/23843	0.001044516	0.036056962	0.03299972	Pid1/Gigyf2/Kif14/Cdc73/Ino80/Rbm38/Larp7/Anp32b/Dcun1d3/Ccnd1/Rfwd3/Rdx/Rps27l/Ctdspl/Ppp2r3d/Prmt2/Egfr/Psme2/Pim1/Cdk2ap2	20
GO:0065002	intracellular protein transmembrane transport	12/2050	51/23843	0.001054205	0.036056962	0.03299972	Hspd1/Srp9/Grpel1/Agk/Timm50/Sec63/Pex13/Timm22/Gm10320/Timm23/Dnajc15/Timm21	12
GO:0061982	meiosis I cell cycle process	21/2050	118/23843	0.001055891	0.036056962	0.03299972	Mael/Rad51/Sycp1/Brdt/M1ap/Cpeb1/Psmd13/Tex15/Ing2/Syce2/Siah1a/Terb1/Dnmt3l/Rad50/Scimp/Brip1/Top2a/Tex19.1/Cks2/Mei1/Ubr2	21
GO:1904356	regulation of telomere maintenance via telomere lengthening	13/2050	58/23843	0.001077555	0.036560903	0.033460932	Xrcc5/Hnrnpu/Parp1/Rtel1/Pnkp/Papd5/Acd/Terf2/Pif1/Cct2/Pinx1/Dcp2/Dkc1	13
GO:0032508	DNA duplex unwinding	8/2050	26/23843	0.001122342	0.037598474	0.034410527	Rad51/Rtel1/Pif1/Rad50/Top2a/Ddx1/Recql4/Pura	8
GO:0034508	centromere complex assembly	8/2050	26/23843	0.001122342	0.037598474	0.034410527	Hjurp/Nasp/Cenpa/Rnf4/Cenpn/Senp6/Cenpo/Hells	8
GO:0000154	rRNA modification	9/2050	32/23843	0.001141451	0.037998112	0.034776281	Tfb2m/Mettl15/Nsun4/Fbl/Ftsj3/Nsun3/Tfb1m/Trmt112/Dkc1	9
GO:0070646	protein modification by small protein removal	23/2050	135/23843	0.001162291	0.038450039	0.035189889	Cops8/Usp21/Tank/Mindy1/Vcp/Usp46/Cops4/Sart3/Trrap/Nop53/Usp35/Zranb1/Uchl4/Senp6/Shmt2/Usp36/Wdr20rt/Atxn3/Bap1/Eny2/Senp5/Otub1/Ubxn1	23
GO:0051052	regulation of DNA metabolic process	54/2050	411/23843	0.001174199	0.038602697	0.035329604	Xrcc5/Pid1/Nucks1/Cacybp/Hnrnpu/Parp1/Rif1/Rad51/Ino80/Pcna/Cd40/Rtel1/Aunip/Rfc5/Foxm1/Pnkp/Fam168a/Apbb1/Slx1b/Kctd13/Tfdp1/Tex15/Papd5/Acd/Terf2/Dnmt1/Tipin/Pif1/Bmp5/Dnmt3l/Ube2n/Cct2/Helb/Egfr/Rad50/Map2k4/Supt6/Atad5/Dnmt3a/Tgfb3/Hsp90aa1/Slf1/Gnl3/Mphosph8/Pinx1/Wdr70/Hsf1/Gfer/Pou5f1/Hsp90ab1/Dcp2/Dkc1/Atrx/Smc1a	54
GO:0000082	G1/S transition of mitotic cell cycle	28/2050	177/23843	0.001202638	0.039159108	0.035838837	Pid1/Gigyf2/Kif14/Cdc73/Ino80/Rbm38/Larp7/Eif4e/Anp32b/Nasp/Dcun1d3/Ccnd1/E2f4/Rfwd3/Rdx/Rps27l/Ctdspl/Ppp2r3d/Prmt2/Egfr/Mnat1/Inhba/Psme2/Ranbp1/Pim1/Brd4/Cables1/Cdk2ap2	28
GO:0098930	axonal transport	11/2050	45/23843	0.00120592	0.039159108	0.035838837	Fxr1/Snapin/Hspb1/Terf2/Trak1/Ndel1/Ap3m1/Sod1/Spast/Ap3s1/Cnih2	11
GO:0010256	endomembrane system organization	47/2050	347/23843	0.001261245	0.040572719	0.037132589	Sumo1/Creb1/Stk25/Rab3gap1/Crb1/Stx6/Sec16a/Surf4/Tmed5/Cit/Get4/Ccdc136/Eif2ak3/Sec61a1/Plekhf1/Rab38/Sec23ip/Nutf2/Vps4a/Tmed1/Rnf26/Map2k1/Dnajc13/Gcc2/Sun3/Sptbn1/Ndel1/Rilp/Myo18a/Rab5c/Syne2/Bag5/Mta1/Nup155/Golph3/Ywhaz/Asap1/Ano6/Chmp2b/Sod1/Bnip1/Tjap1/Washc1/Spast/Rab18/Dym/Vps51	47
GO:0071806	protein transmembrane transport	12/2050	52/23843	0.001264783	0.040572719	0.037132589	Hspd1/Srp9/Grpel1/Agk/Timm50/Sec63/Pex13/Timm22/Gm10320/Timm23/Dnajc15/Timm21	12
GO:0016571	histone methylation	23/2050	136/23843	0.001287321	0.041046938	0.037566599	Rbbp5/Smyd3/Gfi1b/Rif1/Rtf1/Mthfr/Chd5/Tet3/Fbl/Eed/Setd6/Dnmt1/Wdr82/Prmt2/Baz2a/Supt6/Ezh1/Arid4a/Jarid2/Kmt2d/Phf1/Kdm4b/Atrx	23
GO:0006310	DNA recombination	35/2050	239/23843	0.001325572	0.042013485	0.038451193	Hspd1/Xrcc5/Nhej1/Nucks1/Swi5/Rif1/Rad51/Ino80/Cd40/Rtel1/Sycp1/Sfpq/Aunip/Sem1/Ino80b/Lig1/Slx1b/Tex15/Hmgb2/Terf2/Rfwd3/H2afx/Pif1/Ube2n/Helb/Rad50/Supt6/Atad5/Brip1/Top2a/Tex19.1/Tep1/Recql4/Xrcc6/Ubr2	35
GO:0006733	oxidoreduction coenzyme metabolic process	25/2050	153/23843	0.001348118	0.042473734	0.038872418	Coq10b/Rpe/Mtch2/Vcp/Ubiad1/Kcnab2/Coq5/Bpgm/Rpia/Gapdh/Aldoa/Cbfa2t3/Dlat/Me1/Txnrd1/Gck/Ogdh/Fdxr/Galk1/Dcxr/Dlst/Naprt/Pfkm/Mpc1/G6pdx	25
GO:0000466	maturation of 5.8S rRNA from tricistronic rRNA transcript (SSU-rRNA, 5.8S rRNA, LSU-rRNA)	7/2050	21/23843	0.001356537	0.042486084	0.038883721	Wdr12/Rps21/Rpsa/Ftsj3/Fcf1/Rcl1/Pdcd11	7
GO:0001682	tRNA 5'-leader removal	5/2050	11/23843	0.001388346	0.042973773	0.039330059	Ssb/Pop7/Pop4/Rpp40/Rpp14	5
GO:0090161	Golgi ribbon formation	5/2050	11/23843	0.001388346	0.042973773	0.039330059	Stx6/Tmed5/Gcc2/Myo18a/Golph3	5
GO:0009127	purine nucleoside monophosphate biosynthetic process	23/2050	137/23843	0.001423727	0.043559458	0.039866084	Cox5b/Pid1/Parp1/Mtch2/Bcl2l1/Ada/Atp5f1/Vcp/Nipsnap2/Bpgm/Atp6v0a4/Gapdh/Ndufc2/Aldoa/Cbfa2t3/Map2k1/Atp5b/Gck/Ogdh/Galk1/Pfkm/Hprt/Taz	23
GO:0009168	purine ribonucleoside monophosphate biosynthetic process	23/2050	137/23843	0.001423727	0.043559458	0.039866084	Cox5b/Pid1/Parp1/Mtch2/Bcl2l1/Ada/Atp5f1/Vcp/Nipsnap2/Bpgm/Atp6v0a4/Gapdh/Ndufc2/Aldoa/Cbfa2t3/Map2k1/Atp5b/Gck/Ogdh/Galk1/Pfkm/Hprt/Taz	23
GO:0072659	protein localization to plasma membrane	36/2050	249/23843	0.001436927	0.043710672	0.040004477	Tmbim1/Pid1/Ramp1/Cnst/Lyplal1/Cacnb2/Bcl2l1/Tspan5/Fam126a/Dpp6/Tesc/Rilpl2/Rilpl1/Plekhf1/Ppfia1/Golga7/Vps4a/Rdx/Golga4/Ramp3/Egfr/Sptbn1/Arhgap44/Vamp2/Tmem88/Flot2/Skap1/Slc9a3r1/Vti1b/Golph3/Arl6/Washc1/Myl12a/Rock1/Myo5b/Gripap1	36
GO:1903580	positive regulation of ATP metabolic process	9/2050	33/23843	0.00145113	0.043890456	0.040169017	Pid1/Bcl2l1/Vcp/Ndufc2/Gadd45gip1/Map2k1/Gck/Ccnb1/Taz	9
GO:0051438	regulation of ubiquitin-protein transferase activity	11/2050	46/23843	0.001463512	0.044013454	0.040281586	Trib3/Zyg11a/Mad2l2/Mad2l1/Dcun1d3/Pin1/Ube2n/Rpl23/Trib2/Psen1/Bag5	11
GO:0070979	protein K11-linked ubiquitination	8/2050	27/23843	0.001475893	0.044135047	0.04039287	Ube2w/Ube2e3/Ube2d3/Rnf4/Cdc16/Rnf26/Cdc23/Ube2a	8
GO:0001510	RNA methylation	13/2050	60/23843	0.001501533	0.04464952	0.040863721	Tfb2m/Mettl15/Nsun4/Fbl/Ftsj3/Trmt5/Mettl3/Bcdin3d/Nsun3/Tfb1m/Rnmt/Trmt112/Ftsj1	13
GO:1901991	negative regulation of mitotic cell cycle phase transition	23/2050	138/23843	0.001572333	0.046493613	0.042551454	Gigyf2/Cdc73/Zfyve19/Rbm38/Cdk5rap2/Miip/Taok3/Mad2l1/Nop53/Anapc15/Dcun1d3/Ccnd1/Vps4a/Rfwd3/Rps27l/Ctdspl/Ppp2r3d/Prmt2/Cdk5rap3/Birc5/Ccnb1/Pinx1/Cdk2ap2	23
GO:0098876	vesicle-mediated transport to the plasma membrane	15/2050	75/23843	0.001599139	0.047023564	0.043036472	Cnst/Lyplal1/Vps39/Vps29/Golga7/Golga4/Sptbn1/Llgl1/Arhgap44/Vamp2/Stxbp6/Exoc2/Golph3/Washc1/Gripap1	15
GO:0006403	RNA localization	29/2050	189/23843	0.001611122	0.047114178	0.043119402	Hnrnpu/Ssb/Znhit6/Slbp/Sem1/Nop53/Fbl/Nup62/Cpeb1/Mthfsd/Nup133/Gm5611/Sidt2/Rpsa/Cct2/Ranbp17/Eif5a/Supt6/Thoc3/Nup155/Eny2/Zc3h3/Hsf1/Hnrnpa1/Ranbp1/Ncbp2/Dcp2/Seh1l/Dkc1	29
GO:0042177	negative regulation of protein catabolic process	20/2050	114/23843	0.001642681	0.047773146	0.043722497	Dedd/Sdcbp/Mad2l2/Mad2l1/Rybp/Nop53/Gipc1/Pin1/Smarcc1/Egfr/Rilp/Phb/Cdk5rap3/Rpl23/Psen1/Bag5/Adgrb1/Trim39/Hsp90ab1/Ubxn1	20
GO:0006378	mRNA polyadenylation	10/2050	40/23843	0.001659303	0.047992846	0.043923569	Cdc73/Ssu72/Cpsf2/Zc3h3/Hsf1/Nelfe/Mtpap/Wdr33/Cpeb3/Cstf2	10
